# Supplementary material for: Geometric regulation of histone state directs melanoma reprogramming
Source: Commun Biol. 2020 Jul 3;3:341. doi: 10.1038/s42003-020-1067-1 (PMC7334222; doi:10.1038/s42003-020-1067-1)
Supplement: Supplementary file 3 — Supplementary Data 1 [file 42003_2020_1067_MOESM3_ESM.xlsx]

## Sheet: Fig. 1
Fig. 1c
	H3K4me1		H3K4me2		H3K4me3		H3K36me2		H3K9me3
	out	in	out	in	out	in	out	in	out	in
Set 1	66.643	33.829	138.088	64.705	82.45	79.318	42.75	25.906	41.104	27.9
	90.464	75.618	85.9	63.471	74.341	72	27.351	14.156	10.337	39.909
	66.216	77.111	111.094	47.625	69.85	68.781	37.85	16.167	39.614	36.778
	82.274	79.265	98.167	50.467	92.875	71.844	38.529	12.361	30.059	38.467
	45.016	56.979	91.897	52.569	56.932	76.95	31.6	17.265	42.156	42.981
	48.672	62.694	99.429	44.609	73.294	42.441	33.962	14.194	37.194	41.31
	54.835	70.3	137.727	61.531	70	109	36.824	8.324	29.671	40.769
	43.818	48.443	97.611	57.559	72.784	78.727	23.643	29.318	34.722	38.625
	26.049	69.067	122.5	51.871	46.05	87.846	28.818	36.019	28.255	64.231
	49.933	71.283	130.292	61.719	48.971	75.774	33.364	30.19	24.833	54.167
	71.327	48.955	125.577	38.595	58.923	71.286	43.429	15.5	25.472	17.685
	69.385	52.125	103.205	46.438	46.69	58.118	44.05	17.198	30.078	39.31
	39.136	71.197	118.238	25.353	62.947	69.654	57.35	28.478	40.429	33.857
	50.861	60.444	91.333	51.594	33.812	72.062	35.857	24.381	26.821	43.294
	61.843	40.56	86.357	39.25	73.189	75.971	37.143	28.355	34.049	32.114
	51.062	54.029	109.25	36.833	57.792	67.688	52.548	33.719	34.212	57.812
	48.714	55.139	102.694	36.571	52.216	63.562	47.333	29.333	28.121	49.375
	53.5	56.227	122.769	47.962	78.096	82.594	38.125	26.905	24.738	28.346
	39.828	58.288	79.241	36.471	75.095	72.857	28.484	37.968	42.2	29.688
	33.875	61.846	101.459	43.065	58.214	58.114	41.962	29.824	35.811	34.588
	70.266	91.5	85.783	27.278	51.056	59.923	29.594	23.35	34.881	44.955
	53.986	65.143	76.016	26.797	61.324	70.81	27.353	22.571	48.569	28.118
	61.088	48.081	111.5	39.5	55.135	74.4	40.917	18.703	20.583	32.611
	50.817	45.143	83.812	26.934	59.054	71.833	49.273	38.769	51.654	43.032
	57.222	45.972	77.267	22	69.243	56	64.694	32.231	54.863	31.471
	91.143	45.203	111.407	20.275	69.15	55.781	44.839	23.692	27.547	39.885
	66.741	40.947	78.045	23.067	46.095	62.238	43.294	18.591	40.194	35.341
	20.058	61.703	72.659	37.068	50.125	58.692	64.375	18.857	33.558	30
	49.095	59.969	89.982	31.778	49.55	43.188	57.625	24.088	40.485	48.647
	22.517	48.586	47.662	39.608	40.271	60.75	44.206	25.714	41.234	25.864
	54.75	63.027	89.192	38.962	68.091	61.312	51.3	34.8	48.538	49.095
	65.5	51.466	71.176	28.233	69.615	47.423	28.812	32.088	55.568	28.091
	72.176	55.75	88.119	45.562	58.812	77.167	51.75	30.028	79.639	29.176
Set 2	60.899	52.081	82.036	28.7	59.375	57	63.958	29.903	43.297	41.188
	51.19	55.562	97.923	14.118	51.731	55.5	28.568	34.968	41.027	31.932
	94	49.167	79.462	54.688	59.625	60.562	27.161	27.706	35.294	44.6
	72.688	55.795	94.81	41.382	51.528	56.192	49.962	26.722	32.941	39.125
	90	39.023	88	30.844	63.188	51.95	36.857	8.024	42.083	33.765
	48.344	36.865	96.094	27.118	68.762	60.1	71.125	10.95	24.861	61.545
	40.255	44.244	53.733	42.611	39.643	59.833	49.667	34.154	58.406	28.081
	66.118	40.794	95	31.641	52.1	76	26.318	24.562	76.227	35.278
	30.351	35.176	56.31	29.614	50.808	76	23.703	45.73	46.032	18.5
	38.806	41.548	66.688	28.95	46.958	55.706	44.625	21.4	55.161	42.288
	59.649	44.114	48.694	31.057	47.375	47.381	33.625	25.903	32.562	30.448
	30.917	72.969	100.483	27.676	59.077	31.694	43.4	32.308	33.324	73.271
	58.333	54.923	90.409	40.8	44	26.571	41.714	20.5	39.333	39
	35.323	47.227	56.087	40.941	29.844	29.735	39.429	15.529	45.909	49.115
	50	42.938	62.967	35.538	77.083	61.857	23.375	18.724	33	47.629
	46.659	48.559	86.69	37.529	49.27	59.471	33.438	18.909	39.412	37.619
	46.591	49.219	55.023	51.971	31.771	58.045	26.1	14.469	32.875	38.569
	117.342	87.118	61.071	32.222	60.262	81.971	29.667	38.559	39.655	51.922
	79.31	84.734	61.118	39.906	79.062	59.611	32.05	24.588	20.918	31.595
	84	83.417	87.162	44.786	73.625	69.032	31.938	29.756	42.778	33.029
	133.476	104.871	57.295	33.69	60.618	53.25	33.806	5.647	20.882	47.429
	137.048	54.381	84.645	45.161	49.654	71.538	34.452	11.059	40.863	23.426
	64.674	99.615	80.654	40.206	37.431	80.615	35.977	19.118	26.824	34.023
	74.78	101.682	92.353	34.562	40.654	56.375	27.727	11.962	20.846	32.588
	73.017	85.897	102.562	40.588	25.227	60.577	22.333	11.444	40.162	54.794
	107.452	106.137	65	30.857	61.06	97.083	81.714	10.052	33.977	37.423
	64.535	111.353	61.625	30.581	101.028	107.273	32.059	16.406	35.568	44
	65.797	61.797	53.444	54.645	68.738	103.568	41.056	27.486	34.55	33.786
	55.889	58.054	71.981	29	62	56.938	38.794	28.9	49.75	40
	90.766	61.808	56.647	33.864	48.871	50.812	58.643	23.443	40.559	55.062
	43.452	57	66.229	36.944	26.294	73	60.541	45.706	39.192	24.333
	57.773	33.986	55.885	24.227	79.452	46.312	52.5	17.114	40.312	45.838
	46.444	81.472	64.472	23.639	60.706	43.6	36	20.048	22.183	45.875
Set 3	61.506	46.5	68.432	28.355	50.912	66.483	49.654	19.833	42.976	43.308
	67.912	44.344	56	27.265	77.5	72.35	81.71	23.383	39.077	33.98
	78.71	64.683	72.81	15.969	65.471	47.75	42.771	22.484	27.143	51.845
	76.028	51.654	57.328	25.294	57.889	66.167	19.785	13.319	32	21.188
	98.118	76.098	69.75	28.923	65.118	58.27	26.355	22.472	26.838	60.294
	77.182	95.677	69.688	39.745	55.471	61.227	24.25	18.594	51.568	30.469
	76.25	96.19	55.276	23.941	35.042	73.429	49.139	13.647	44	32.238
	86.615	79.559	62.386	30.4	61.529	70.161	53.396	46.786	25.516	18.766
	88.077	75.843	82.738	24.885	34.147	59.227	98.645	17.1	22.638	35.562
	111.312	78.432	50.882	21.346	61.778	66.286	62.583	28.161	28.972	23.062
	97	48.966	64.188	30.5	55.962	62.938	49.438	23.059	19.156	56.714
	129.25	59.452	57.924	28.286	67.353	44.774	31.625	36.25	64.583	36.095
	71.05	78.386	60.583	27.74	55.462	58.019	33.767	19.886	31.392	37.292
	84.25	59.194	41.692	20.607	54.471	47.471	75.786	24.441	22.382	24.484
	42.617	38.375	57.455	20.216	54.596	74.571	40.902	24.111	26.647	44.583
	40.065	38.31	57.588	28.75	63.683	57.583	34.31	32.286	31.147	23.983
	19.722	66.562	51.294	20.85	38.69	41.778	51.219	11.192	38.708	33.765
	45.9	36	43.032	18.455	87.269	34.052	85.321	32.3	32.81	33.56
	42.088	39	60.484	20	51.548	85.375	47.639	17.614	23.333	27.914
	53.935	41.452	52.292	15.517	29.667	66.438	74.588	25.577	17.765	47.054
	37.4	43.636	50.088	26.385	56.269	37.581	44.706	18.262	22.946	34.952
	45.516	47.432	58.688	17.95	63.188	46.95	42.029	21.35	41.972	51.676
	48.318	40.971	55.441	10.904	55.841	55.483	54.541	19.882	36.038	39.382
	52.222	42.757	63.324	19.423	50.188	53.941	33.871	26.481	31.853	61.312
	75.281	82.467	73.115	22.5	35.222	58.323	68.25	18.735	27.714	38.824
	70.516	62.8	59.162	14.327	45.654	53.853	99.029	33.625	18.444	50.583
	72.722	67.865	61.607	23	44.865	37.032	85.611	28.692	30.885	40.676
	63.032	47.971	63.362	22.903	38.031	56.077	42.389	23.523	33.667	58.5
	53.312	53.622	71.25	23.792	57.824	59.656	28.824	50.231	34.875	45.452
	63.283	71.091	42.875	21.824	41.235	72	75.922	35.032	31.333	35.905
	70.811	58.162	56.238	15.333	51.227	55.625	42.731	9.653	41.432	49.762
	84.568	61.532	59	15.147	36.2	70.581	29.957	21.923	19.917	46.727
	86.159	79.808	59.029	18.327	48.355	29.115	25.941	10.531	21.258	38.156
	98.147	86.136	48.281	19.108	47.577	73.029	65.568	30.971	53.7	25
Ave.	60.7034	60.7034	76.8128	33.0334	56.441	62.6285	44.4354	23.9218	35.7264	39.1763		64.1356
Std.	18.288	18.288	22.7902	12.2989	14.5652	15.5104	17.1899	9.11023	11.7403	10.8892		23.5865
p value	1	0.8518	0.0429	1	0.641	1	0.1418	1	0.728	1

## Sheet: Fig. 2
Fig. 2c
	HDAC1		HDAC2		HDAC3		AcK		H3K4ac		H3K9ac
	out	in	out	in	out	in	out	in	out	in	out	in
Set 1	111.889	29	44.98	69.884	51.523	54.833	25.125	33.234	44.557	41.814	48.661	22.714
	82.265	67.725	58.045	74.647	21.344	53.692	50.812	34.969	32.229	40.871	65.941	16.719
	79.297	36.441	56.812	91.5	21.618	26.676	29.906	27.438	30.014	26.857	28.017	11.081
	65.583	27.083	92.404	60.4	39.824	46.194	28.109	35.094	47.971	36.893	47.657	14.929
	120.646	39.783	94.583	68.706	23.294	46.417	29.609	28.938	47.257	32.293	50.688	18.846
	95.917	30.714	55.406	94.917	32.4	38.562	21.438	35.797	27.3	25.55	60	21.625
	61.618	24.8	93.705	78.935	28.119	46.029	41.766	41.094	28.7	17	56.375	15.65
	91.5	35.071	95.679	60.361	41.484	48.286	49.188	27.547	55.471	17.814	55.235	19.581
	65.161	33.568	81.214	71.7	18.578	62.861	25.219	19.984	31.143	12.836	46.583	24.083
	71.909	28.13	65.383	64.154	31.569	60.923	42.062	33.781	63.886	26.229	72.938	19.129
	78.857	49.083	90.833	76.847	40.538	35.871	49.625	20.953	14.829	33.871	59.812	13
	86.75	44.403	39.241	61.781	35.889	30.613	51.125	31.969	64.629	38.683	77.698	19.444
	95.977	45.69	104.516	77.784	41	50.818	39.984	46.922	26.643	40.129	57.881	24.062
	109.19	42.841	80.892	66.941	45.346	49.5	35.188	30.141	35.1	30.214	49.048	25.844
	89.353	53.549	89.514	80.25	45.047	50.182	32.344	35.984	34.143	37.571	54.014	19.75
	89.811	37.182	82.69	76.15	43.111	41.045	21.844	34.344	34.614	54.543	56.909	42.625
	78.306	43.809	65.021	79	21.706	62.85	22.531	31.469	18.771	35.971	40.75	20.757
	85.917	38.048	62.359	50.19	36.788	44.812	31.984	33.812	32.971	33.543	42.832	25.588
	92.086	43.071	46.962	65.25	39.938	41.481	33.469	37.734	22.757	51.9	61.42	19
	90.511	28.231	41.125	89.147	25.824	39.733	43.453	29.578	47.1	70.8	52.156	28.853
	82.227	37.882	91.114	86.5	43.216	45.147	40.625	29.734	19.8	24.329	51.865	24.893
	72.477	50.906	63.238	54.364	37.047	53.569	44.969	33.797	42.343	24.071	59.177	18.031
	68.725	34.85	84.094	77.343	35.241	41.595	66.109	11.125	23.086	28.486	73.267	31.688
	84.212	36.045	79.703	68.944	26.25	37.469	36.188	19.016	20.771	41.086	66.146	36.452
	65.706	48.846	78.649	74.891	34.375	45.17	33.859	24.406	23.414	46.614	55.539	29.676
	68.586	57.029	79.077	64.216	36.308	52.882	26.609	18.375	57.729	16.886	56.871	29.432
	82.452	24.903	63.291	65.381	35.735	24.923	34.109	30.5	23.443	27.957	66.836	22.588
	93.226	43.594	74.692	54.432	32.023	33.01	22.594	30.078	60.457	32.171	53.958	21.645
	76.481	41.615	61.333	68.906	42.062	34.732	45.641	32.75	37.171	29.629	51	17.647
	86.731	28.161	78.889	57.614	50.364	42.984	41.922	26.172	50.229	31.143	42.375	22.531
	72.367	71.194	67	71.692	38.973	17.409	39.047	22.953	17.657	30	61.952	25.8
	94.091	47.216	55.019	60.81	54.258	35.5	51.031	33.844	27.971	39.7	65.435	25.438
	81.568	26.605	60.464	56.976	51.514	40.5	31.766	26.703	37.614	62.98	53.106	23.781
Set 2	76.2	38.417	41.068	65.386	21.281	32.971	29.078	30.031	54.814	25.373	46.964	27.423
	76.355	20.047	60.029	67.1	38.062	22.562	57.3	53.612	50.543	40.373	52.949	12.625
	68.232	55.656	100.688	73.281	41.71	33.188	52.05	40.238	66.8	58.941	58.409	17.125
	77.906	49.021	54.088	60.135	43.55	40.906	43.325	37.788	65.614	44.059	47.462	21.647
	98.095	17.893	76.375	60.25	35.382	29.615	64.925	41.975	48.271	61.02	52.65	26.538
	68.549	33.656	84.917	65.219	33.889	31.625	62.15	59.512	46.486	38.392	42.09	22.812
	107.312	44.692	78.604	66.471	40.935	33.625	63.65	44.05	43.871	28.804	56.015	36.189
	67.045	31.969	67.771	61.161	30.5	48.742	61.762	36.125	28.429	19.902	68.467	19.308
	62.062	21.422	61.75	58.484	48.608	46.625	70.812	39.575	64.871	61.49	43.745	21.784
	60.397	15.043	45.529	69.885	43.559	52.345	56	41.175	51.771	31.667	43.958	18
	88.224	9.071	57.608	57.188	43.811	48.355	75.625	44.938	78.614	19.569	72.659	16.147
	60.958	24.423	73	68	40.5	40.562	46.012	40.25	23.5	67.863	40.34	19.952
	63.212	32.929	74.962	41.19	40.857	24.686	74.325	49.438	40.614	40.137	66.943	24
	54	29.548	47.75	50.806	48.71	42.062	74.475	37.488	75.343	44.784	46.038	20.946
	72.861	40.438	76.077	54.903	51.077	34.094	74.362	40.425	41.457	42.529	73.223	24.667
	60.676	35.95	72.636	50.383	44.65	35.938	64.35	59.038	33.957	34.667	63.297	16.774
	69.875	45.95	66.844	52.519	60.059	38.717	103.95	57.275	54.486	29.098	63.949	24.375
	48.586	35.406	65.477	47.795	51.386	88.067	72.625	48.925	73.031	32.98	38.439	22.933
	39.643	30.62	51.833	50.773	63.618	49.778	64.2	47.6	71.594	26.431	57.871	17.625
	54.654	22.5	51.147	44	38.806	53.25	71.038	49.238	85.828	51.275	76.083	20.971
	62.786	41.912	68.973	47.568	55.656	63.865	57.012	42.425	73.125	57.863	38.034	14.462
	57.016	38.194	102.25	49.412	48.538	63.205	63.7	51.3	72.266	43	48.094	15.885
	31.188	27.8	62.192	57.875	41.143	58.667	64.325	46.612	70.125	42.765	51.353	15.529
	47.304	51.208	73.35	46	27.065	78.15	49.162	44.312	33.812	59.549	48.735	26.577
	35.551	55.333	77.406	59.308	41.258	56.423	52.35	56.388	79.906	68.549	46.139	21.115
	55.739	46.683	75.981	63.969	61.138	64.953	60.8	44.812	59.344	30.333	47.188	18.25
	66.571	38.429	68.871	50.935	57.433	82.794	58.288	31.338	64.812	28.039	42.556	23.692
	36.839	29.344	45.941	56.955	60.969	65.613	64.788	40.538	53.359	18.314	44.778	9.875
	56.892	46.614	54.312	41.914	53.938	61.308	40.525	42.412	25.75	25.471	39.531	27.75
	62.824	43.386	52.615	49.794	41.034	58.774	56.462	53.5	37.719	14.922	58.531	17.588
	33.824	41.167	55.75	45.794	39.541	66.375	55.675	34.812	91.234	12.627	64.29	22.75
	40.25	45.983	51.892	53.952	64.621	89.556	48.538	48.912	98.281	17.51	67.765	15.077
	58.892	22.419	31.906	78.476	52.55	83.719	69.238	47.388	39.359	24.706	66.143	19
Set 3	33.219	27.846	74.062	56.077	62.097	45.125	62.05	44.525	47.922	24.627	58.219	16.062
	29.607	41.118	62.5	71.882	63.922	97.765	34.15	41.988	62.453	23	76.841	9.038
	31.964	41.562	59.892	65	65.219	58.345	64.2	35	32.219	19.824	72.786	7.139
	43.308	23.469	44.871	62.5	43.25	78.038	47.262	28.888	79.609	18.431	79.077	11.469
	41.794	29.023	75.542	63.714	47.881	56	45.625	41.25	44.5	52.294	65.906	12.656
	32.295	37.65	69.8	46.15	54.721	50.857	58.188	33.35	44.938	36.667	58.75	19.971
	41.378	36.067	68.903	73.188	36.27	70.957	32.988	38.4	55.312	30.824	54.5	11.667
	48.647	34.9	62.269	73.294	42.083	72	48.988	39.438	52.234	23.588	47.688	17.472
	42.645	34.676	62.885	60.083	80.682	44.645	54.662	29.35	62.156	36.471	58.176	13.643
	42.794	36.028	40.45	65.429	84.25	76.75	47.975	31.288	44.453	56	65.769	14.846
	40.506	39.71	37.906	51.023	72.393	81.017	36.888	42.45	41.625	47.137	50.324	20.903
	41.183	40.125	51.81	72.441	32.5	91.462	45.062	46.675	40.281	57.98	89.081	11.968
	32.824	37.935	45.217	61.676	61.774	64.159	58.95	30.438	40.281	48.588	53.75	22.562
	27.81	33.194	63.667	73.731	62.833	60.625	48.262	31.95	103.609	48.314	52	14.241
	39.295	56.276	73.583	83.843	49.216	93.328	54.3	42.675	48.094	43.51	56.882	25.412
	51.429	42.137	52.714	82.577	66.206	59.971	69.838	34.538	59.25	42.902	51.484	20.649
	48.514	40.062	49.088	65.883	68.444	91.3	40.45	30	52.266	41.098	49.905	16.719
	32.745	49.677	73.714	64	72.346	61.591	52.8	37.8	96.719	25.451	48.182	24.212
	45.765	36.538	45.784	83.636	54.875	55.898	68.7	45.412	44.906	25.98	66.765	16.19
	39.471	48.622	52.615	65.667	59.794	56.625	63.812	36.962	61.172	40.373	56.5	18.654
	36.094	42.581	72.929	63.875	50.25	72.381	47.2	36.2	62.062	24.784	43.5	20.423
	32.962	44.429	67.731	76.036	64.645	73.441	68.35	59.412	44.016	65.647	50.25	20.811
	39.378	39.986	55.206	91.091	65.667	93.097	34.9	56.075	71.938	36.137	49	9.706
	37.444	39.114	80.31	78	56.155	52.059	56.45	30.775	82.172	39.824	48.5	21.786
	36.883	36.157	69.364	72.188	64.429	73.95	38.462	59.175	55.812	81.549	65.25	25.938
	63.568	39	65.574	79.647	48.559	70.844	55.925	48.6	59.141	39.725	55.333	28
	54.234	39.688	68.025	77.812	63.317	54	38.8	41.238	99.25	33.824	69.857	20
	63.909	40.1	65.926	76.297	73.162	76.769	73.338	51.975	87.578	35.529	58.857	24.381
	71.238	52.027	70.5	88.094	81.929	46.179	37.9	46.725	126.641	18.627	91	12.143
	62.404	51.062	89.938	68.5	74.429	72.944	58.125	31.825	55.641	32.667	53.5	15.706
	56.333	48.471	73.972	51.676	73.75	72.333	41.962	56.475	53.75	42.588	69.857	23.7
	72.054	58.083	65.275	81.188	67.438	58.904	39.562	43.262	77.719	16.824	44.157	12.865
	64.325	65.25	52.657	65.902	85.977	65.156	38.462	60.988	59.312	34.02	53.692	21.568
	88.125	67.885	44.559	78.344	80.812	68.806	49.012	50.45	45.75	31.549	58.393	11
Ave.	63.5805	39.2064	66.1676	65.7794	48.3941	54.747	49.5572	38.8923	51.7554	36.5979	56.4056	20.2577
Std.	21.7353	11.2938	15.724	12.1493	15.6692	17.995	15.35	10.2808	21.6239	14.3378	11.2766	6.09094
p value	0.1599	1	0.9746	1	0.6687	1	0.374	1	0.3688	1	0.0081	1
Fig. 2 e
	H3K9ac
	60 Line	40 Line	20 Line		60 Large	40 Large	20 Large		60 Med	40 Med	20 Med		60 Small	40 Small	20 Small
Set 1	1.163	5.143	7.159	Set 1	5.905	5.056	4.942	Set 1	8.545	8.429	11.361	Set 1	15.708	8.896	7.41
	1.461	2.441	4.786		8.216	6.627	8.47		7.417	4.904	5.261		6.484	10.961	17.396
	1.731	3.027	3.981		8.072	10.427	5.57		6.892	3.865	5.224		8.854	11.226	10.371
	2.072	1.844	3.703		8.218	9.186	11.605		6.785	9.094	3.855		4.332	5.954	7.406
Set 2	1.509	3.512	2.729	Set 2	3.357	7.81	10.919	Set 2	4.444	9.993	11.885	Set 2	2.965	5.732	9.795
	1.614	6.562	4.531		6.001	2.291	4.453		7.697	7.956	11.442		2.141	8.72	7.825
	1.352	5.381	4.531		5.621	4.204	6.746		5.975	9.458	9.296		5.918	13.626	11.842
	4.813	7.165			7.216	5.152	4.358		5.258	4.971	6.209		9.415	9.677	9.057
Set 3	4.501	4.363		Set 3	4.756	6.78	5.543	Set 3	6.271	3.815	7.547	Set 3	4.134	6.094	6.37
	3.999	3.554			7.932	6.177	4.514		9.067		3.996		8.744	3.397	5.523
	3.583	2.921			5.232	5.6	7.265		5.733		12.353		2.543	5.136	7.627
	6.564	5.002			3.89	5.781	6.81		7.875		8.543		5.83	10.137	8.575
Ave.	2.8635	4.24292	4.48857		6.20133	6.25758	6.76625		6.82992	6.94278	8.081		6.42233	8.29633	9.09975
Std.	1.69389	1.57716	1.26458		1.64762	2.08291	2.35038		1.30865	2.37566	3.04022		3.67457	2.89865	3.00676
relative
Ave.	1	1.48172	1.56751		2.16565	2.18529	2.36293		2.38516	2.42458	2.82207		2.24283	2.89727	3.17784
Std.	0.591544	0.55078	0.44162		0.575387	0.7274	0.820806		0.457009	0.829634	1.06172		1.28325	1.01227	1.05003
p value	1	0.3603	0.2538		0.0707	0.0937	0.08		0.0326	0.0726	0.0603		0.2023	0.0487	0.0352
									*					*	*
Relative	0.406146	1.79605	2.50009		2.06216	1.76567	1.72586		2.98411	2.9436	3.96752		5.48559	3.10669	2.58774
	0.510215	0.852453	1.67138		2.86922	2.3143	2.95792		2.59019	1.71259	1.83726		2.26436	3.82783	6.07508
	0.604505	1.0571	1.39026		2.81893	3.64135	1.94517		2.40684	1.34975	1.82434		3.09202	3.92038	3.62179
	0.72359	0.643967	1.29317		2.86991	3.20796	4.05273		2.36948	3.17583	1.34625		1.51283	2.07927	2.58635
	0.526977	1.22647	0.95303		1.17234	2.72743	3.81317		1.55195	3.48979	4.15052		1.03545	2.00175	3.42064
	0.563646	2.2916	1.58233		2.09569	0.80007	1.55509		2.68797	2.77842	3.99581		0.747686	3.04522	2.73267
	0.472149	1.87917	1.58233		1.96298	1.46813	2.35586		2.08661	3.30295	3.24638		2.0667	4.75851	4.1355
	1.68081	2.50218			2.51999	1.7992	1.52191		1.83621	1.73599	2.16833		3.28793	3.37943	3.16291
	1.57185	1.52366			1.6609	2.36773	1.93574		2.18998	1.33229	2.63559		1.44369	2.12816	2.22455
	1.39654	1.24114			2.77004	2.15715	1.57639		3.1664		1.3955		3.05361	1.18631	1.92876
	1.25127	1.02008			1.82713	1.95565	2.5371		2.0021		4.31395		0.888074	1.79361	2.66352
	2.2923	1.74681			1.35848	2.01886	2.37821		2.75013		2.98341		2.03597	3.54007	2.99459

## Sheet: Fig. 4
Fig. 4a				Fig. 4b	qPCR																				Relative
divided	SOX10					NP1	NP2	NP3	NP4			Ct-ave.GAPDH					1/2^(Ct-ave.GAPDH)					Ave.	Std.		Ave.	Std.					Relative
by nuclei	out	in			BRE	29.06	29.71	28.67	28.61			7.95	8.6	7.56	7.5		0.004044	0.00257716	0.00529924	0.00552427		0.00436117	0.00117431		1	0.269266	BRE				0.927275	0.590934	1.2151	1.2667
Set 1	0.399402	0.38741			BCAT1	31.07	30.58	30.28	30.01			9.96	9.47	9.17	8.9		0.00100402	0.00141009	0.00173602	0.00209331		0.00156086	0.000402178		1	0.257665	BCAT1				0.643247	0.903405	1.11222	1.34113
	0.351921	0.379732			CDH2	29.05	28.77	28.51	28.59			7.94	7.66	7.4	7.48		0.00407213	0.00494436	0.00592077	0.00560139		0.00513466	0.00070728		1	0.137746	CDH2				0.793067	0.962938	1.1531	1.0909
	0.313414	0.451948			SHC4	35.02	34.48	33.86	34.04			13.91	13.37	12.75	12.93		6.4964e-05	9.44559e-05	0.000145167	0.000128139		0.000108181	3.09127e-05		1	0.285748	SHC4				0.600509	0.873124	1.34188	1.18448
	0.518302	0.358223			SOX11	34.46	54.55	32.61	33.07			13.35	33.44	11.5	11.96		9.57744e-05	8.58138e-11	0.000345267	0.000251004		0.000173011	0.000133841		1	0.773595	SOX11				0.553573	4.96e-07	1.99563	1.4508
	0.411541	0.356962			LIF	38.54	38	37.66	37.86			17.43	16.89	16.55	16.75		5.66301e-06	8.23386e-06	1.04221e-05	9.07293e-06		8.34796e-06	1.73562e-06		1	0.207909	LIF				0.67837	0.986331	1.24846	1.08684
	0.477232	0.375167			PDE4D	36.33	35.92	35.43	35.09			15.22	14.81	14.32	13.98		2.62013e-05	3.48133e-05	4.88934e-05	6.18872e-05		4.29488e-05	1.36076e-05		1	0.316832	PDE4D				0.61006	0.810577	1.13841	1.44095
	0.719489	0.406939			TOP1	30.33	29.92	29.59	29.43			9.22	8.81	8.48	8.32		0.00167689	0.00222805	0.00280069	0.00312918		0.0024587	0.000554737		1	0.225622	TOP1				0.68202	0.906191	1.13909	1.27269
Set 2	0.766905	0.32321			BPTF	34.91	33.09	32.81	32.84			13.8	11.98	11.7	11.73		7.0111e-05	0.000247549	0.000300572	0.000294387		0.000228155	9.35213e-05		1	0.409903	BPTF				0.307296	1.085	1.31741	1.29029
	0.444524	0.389597			MITF	32.62	32.28	31.9	33.22			11.51	11.17	10.79	12.11		0.000342882	0.000434005	0.000564789	0.000226218		0.000391974	0.000124013		1	0.316381	MITF				0.874758	1.10723	1.44089	0.577125
	0.447621	0.431233			CTGF	34.18	33.43	33.28	32.92			13.07	12.32	12.17	11.81		0.000116289	0.000195574	0.000217003	0.000278507		0.000201843	5.80215e-05		1	0.287459	CTGF				0.576135	0.96894	1.07511	1.37982
	0.423611	0.41144			GAPDH	21.87	21.23	20.75	20.59	21.11
	0.407025	0.436528
	0.64719	0.402766				P1	P2	P3	P4																			p value			Relative
	0.688465	0.379271			BRE	28.9	30.82	29.12	29.42			6.28	8.2	6.5	6.8		0.0128686	0.00340059	0.0110485	0.00897421		0.00907299	0.00355301		2.0804	0.814692	BRE	0.0454	*		2.95073	0.779742	2.53339	2.05775
Set 3	0.567131	0.407733			BCAT1	30.28	30.58	31.2	31.53			7.66	7.96	8.58	8.91		0.00494436	0.00401607	0.00261314	0.00207885		0.0034131	0.00113231		2.18668	0.72544	BCAT1	0.0216	*		3.16772	2.57299	1.67417	1.33186
	0.554657	0.287595			CDH2	29.8	30.09	30.51	30.83			7.18	7.47	7.89	8.21		0.00689612	0.00564035	0.00421574	0.0033771		0.00503232	0.00134629		0.980069	0.262197	CDH2	0.8973			1.34305	1.09848	0.821035	0.657706
	0.437979	0.307785			SHC4	34.19	34.79	35.75	36.19			11.57	12.17	13.13	13.57		0.000328914	0.000217003	0.000111552	8.22286e-05		0.000184924	9.70723e-05		1.70939	0.89731	SHC4	0.1826			3.04039	2.00591	1.03115	0.760099
	0.541033	0.315331			SOX11	34.32	34.39	34.68	35.13			11.7	11.77	12.06	12.51		0.000300572	0.000286337	0.000234195	0.000171441		0.000248136	5.07083e-05		1.43422	0.293092	SOX11	0.3343			1.7373	1.65502	1.35364	0.990923
	0.539819	0.32248			LIF	40.14	40.04	41.86	40.89			17.52	17.42	19.24	18.27		5.32052e-06	5.7024e-06	1.61504e-06	3.1636e-06		3.95039e-06	1.6598e-06		0.473216	0.198827	LIF	0.0106	*		0.637344	0.683088	0.193465	0.378967
	0.486674	0.352069			PDE4D	36.58	36.94	37.75	38.13			13.96	14.32	15.13	15.51		6.27511e-05	4.88934e-05	2.78879e-05	2.14301e-05		4.02406e-05	1.64925e-05		0.936944	0.384005	PDE4D	0.8085			1.46107	1.13841	0.649329	0.498969
					TOP1	30.77	31.29	31.79	32.42			8.15	8.67	9.17	9.8		0.00352051	0.0024551	0.00173602	0.00112178		0.00220835	0.000892523		0.898178	0.363006	TOP1	0.6506			1.43186	0.998536	0.706072	0.456247
Ave.	0.507197	0.374171			BPTF	32.94	33.01	33.54	34.49			10.32	10.39	10.92	11.87		0.000782295	0.000745244	0.000516122	0.000267162		0.000577706	0.00020625		2.53208	0.903991	BPTF	0.0215	*		3.42879	3.2664	2.26216	1.17097
Std.	0.12273	0.0457363			MITF	33.17	33.44	33.99	35.27			10.55	10.82	11.37	12.65		0.000667012	0.000553166	0.000377823	0.000155586		0.000438397	0.000193059		1.11843	0.492532	MITF	0.6998			1.70168	1.41123	0.9639	0.39693
					CTGF	32.38	31.92	33.02	33.2			9.76	9.3	10.4	10.58		0.00115331	0.00158643	0.000740096	0.000653285		0.00103328	0.000371058		5.11923	1.83835	CTGF	0.0044	**		5.71391	7.85973	3.66669	3.2366
		p=0.153			GAPDH	21.94	22.08	23.05	23.41	22.62																	GAPDH
						NP1	NP2	NP3	NP4																						Relative
					JAK1	31.84	31.23	29.98	29.77			11.6675	11.0575	9.8075	9.5975		0.00030742	0.000469203	0.00111596	0.00129082		0.00079585	0.00041615		1	0.5229	JAK1				0.386279	0.589562	1.40222	1.62194
					MEMO1	27.79	27.88	27.24	27.23			7.6175	7.7075	7.0675	7.0575		0.00509218	0.00478422	0.00745539	0.00750725		0.00620976	0.00127634		1	0.205538	MEMO1				0.820029	0.770436	1.20059	1.20894
					GPR137B	24.21	23.93	23.67	23.7			4.0375	3.7575	3.4975	3.5275		0.0608964	0.0739401	0.0885416	0.0867195		0.0775244	0.0111273		1	0.143533	GPR137B				0.785512	0.953765	1.14211	1.11861
					CACYBP	32.45	32.3	31.75	32.13			12.2775	12.1275	11.5775	11.9575		0.000201421	0.00022349	0.000327209	0.00025144		0.00025089	4.74943e-05		1	0.189303	CACYBP				0.802825	0.89079	1.30419	1.00219
					CDC14A	31.97	31.24	31.01	31			11.7975	11.0675	10.8375	10.8275		0.00028093	0.000465962	0.000546497	0.000550298		0.000460922	0.00010924		1	0.237003	CDC14A				0.609497	1.01094	1.18566	1.19391
					PRDM14	36.75	36.08	36.23	36.23			16.5775	15.9075	16.0575	16.0575		1.02253e-05	1.62692e-05	1.46626e-05	1.46626e-05		1.39549e-05	2.25098e-06		1	0.161303	PRDM14				0.732737	1.16584	1.05071	1.05071
					BCL6	30.58	30.18	29.66	29.5			10.4075	10.0075	9.4875	9.3275		0.000736258	0.000971499	0.00139309	0.00155648		0.00116433	0.000326549		1	0.280461	BCL6				0.632345	0.834384	1.19647	1.3368
					KCNN4	39.37	38.34	37.98	37.6			19.1975	18.1675	17.8075	17.4275		1.66332e-06	3.39655e-06	4.35922e-06	5.67283e-06		3.77298e-06	1.46163e-06		1	0.387394	KCNN4				0.440851	0.900229	1.15538	1.50354
					HGF	41.8	41.45	40.72	40.76			21.6275	21.2775	20.5475	20.5875		3.08655e-07	3.934e-07	6.52508e-07	6.34666e-07		4.97307e-07	1.4945e-07		1	0.300518	HGF				0.620653	0.79106	1.31208	1.2762
					RARS	28.9	28.37	28.15	28.86			8.7275	8.1975	7.9775	8.6875		0.00235918	0.00340649	0.00396765	0.0024255		0.0030397	0.00067749		1	0.22288	RARS				0.776121	1.12066	1.30527	0.797941
					NT5C2	28.01	27.7	27.63	27.43			7.8375	7.5275	7.4575	7.2575		0.00437197	0.00541997	0.00568943	0.00653544		0.0055042	0.000772464		1	0.140341	NT5C2				0.794297	0.984696	1.03365	1.18735
					GAPDH	19.76	19.51	18.86	18.81	20.1725
					GAPDH	21.87	21.23	20.75	20.59
						P1	P2	P3	P4																			p value			Relative
					JAK1	31.73	31.52	31.57	31.82			10.1913	9.98125	10.0312	10.2812		0.000855319	0.000989337	0.000955637	0.000803592		0.000900971	7.47727e-05		1.13209	0.0939533	JAK1	0.6367			1.07472	1.24312	1.20078	1.00973
					MEMO1	28	28.36	28.37	28.59			6.46125	6.82125	6.83125	7.05125		0.0113493	0.00884299	0.00878191	0.00753984		0.00912852	0.00138361		1.47003	0.222812	MEMO1	0.0211	*		1.82766	1.42405	1.41421	1.21419
					GPR137B	24.26	24.4	24.17	24.69			2.72125	2.86125	2.63125	3.15125		0.151643	0.137619	0.161404	0.112559		0.140806	0.0183697		1.81628	0.236954	GPR137B	0.0011	**		1.95607	1.77517	2.08198	1.45191
					CACYBP	34.1	34.48	34.04	34.16			12.5613	12.9412	12.5012	12.6212		0.000165458	0.000127144	0.000172484	0.000158718		0.000155951	1.73293e-05		0.621591	0.0690713	CACYBP	0.0094	*		0.659483	0.506772	0.687489	0.632619
					CDC14A	31.94	31.86	32.08	32.3			10.4013	10.3212	10.5412	10.7612		0.000739455	0.000781617	0.00067107	0.000576157		0.000692075	7.76866e-05		1.5015	0.168546	CDC14A	0.0137	*		1.6043	1.69577	1.45593	1.25001
					PRDM14	32.72	32.92	33.02	33.52			11.1812	11.3813	11.4813	11.9813		0.000430634	0.000374889	0.000349784	0.000247334		0.00035066	6.64452e-05		25.1281	4.76142	PRDM14	0.0001	***		30.859	26.8643	25.0653	17.7238
					BCL6	30.92	31.19	31.34	31.71			9.38125	9.65125	9.80125	10.1713		0.00149955	0.00124361	0.0011208	0.000867259		0.00118281	0.000227729		1.01587	0.195588	BCL6	0.9291			1.28791	1.06809	0.962617	0.744856
					KCNN4	37.83	39.26	38.2	38.4			16.2912	17.7212	16.6613	16.8612		1.24694e-05	4.62777e-06	9.64859e-06	8.39959e-06		8.78634e-06	2.81743e-06		2.32875	0.746738	KCNN4	0.0196	*		3.30492	1.22656	2.55729	2.22625
					HGF	41.96	44.06	42.67	41.98			20.4213	22.5213	21.1313	20.4412		7.12182e-07	1.66122e-07	4.35371e-07	7.02378e-07		5.04013e-07	2.2448e-07		1.01348	0.45139	HGF	0.9619			1.43208	0.334044	0.875457	1.41236
					RARS	28.74	29.04	29.23	31.17			7.20125	7.50125	7.69125	9.63125		0.00679529	0.00551949	0.00483841	0.00126097		0.00460354	0.00205369		1.51447	0.675623	RARS	0.1982			2.23551	1.8158	1.59174	0.414833
					NT5C2	27.34	27.14	27.69	27.99			5.80125	5.60125	6.15125	6.45125		0.0179329	0.0205995	0.0140698	0.0114283		0.0160076	0.00351842		2.90825	0.639224	NT5C2	0.0011	**		3.25803	3.7425	2.5562	2.07628
					GAPDH	20.18	20.27	20.61	20.77	21.5388
					GAPDH	21.94	22.08	23.05	23.41
Fig. 4c
Scrambled																					Relative
sample#	1	2	3	4				Ct-ave.GAPDH					1/2^(Ct-ave.GAPDH)					Ave.	Std.		Ave.	Std.
Sox2	29.86	33.72	31.01	31.98				5.96	9.82	7.11	8.08		0.0160643	0.00110633	0.00723897	0.00369554		0.00702628	0.00565399		1	0.804691
OCT4	30.5	32.85	29.51	28.29				6.6	8.95	5.61	4.39		0.0103087	0.002022	0.0204749	0.0476956		0.0201253	0.0172071		1	0.855
Nanog	27.59	26.05	30.23	27.8				3.69	2.15	6.33	3.9		0.0774817	0.225313	0.0124303	0.0669858		0.0955526	0.0788822		1	0.825537
CD271	27.68	27.98	27.49	27.95				3.78	4.08	3.59	4.05		0.0727958	0.0591286	0.0830429	0.060371		0.0688346	0.00979036		1	0.14223
CD133	34.75	37.84	34.69	35.04				10.85	13.94	10.79	11.14		0.000541782	6.36271e-05	0.000564789	0.000443125		0.000403331	0.000201383		1	0.499299
Jarid1B	27.57	27.12	27.51	27.53				3.67	3.22	3.61	3.63		0.0785633	0.107321	0.0818996	0.0807721		0.0871389	0.0117136		1	0.134424
GAPDH	23.08	24.03	23.58	24.91		23.9
											Relative	Sox2	2.28631	0.157456	1.03027	0.525959
												OCT4	0.512224	0.100471	1.01737	2.36993
												Nanog	0.81088	2.358	0.130088	0.701036
												CD271	1.05755	0.858996	1.20641	0.877045
												CD133	1.34327	0.157754	1.40031	1.09866
												Jarid1B	0.901587	1.2316	0.939874	0.926934
PRDM14 siRNA																					Relative
sample#	1	2	3	4				Ct-ave.GAPDH					1/2^(Ct-ave.GAPDH)					Ave.	Std.		Ave.	Std.		p value
Sox2	33.3	38.82	34.57	34.8				10.17	15.69	11.44	11.67		0.00086801	1.89164e-05	0.000359929	0.000306888		0.000388436	0.000305777		0.0552833	0.0435191		0.058
OCT4	50.25	68.21	57.83	35.05				27.12	45.08	34.7	11.92		6.85593e-09	2.68886e-14	3.5831e-11	0.000258061		6.4517e-05	0.000111743		0.00320577	0.00555235		0.06
Nanog	32.82	32.16	31.78	39.94				9.69	9.03	8.65	16.81		0.00121065	0.00191293	0.00248938	8.70334e-06		0.00140542	0.000924835		0.0147083	0.0096788		0.054
CD271	28.21	28.17	28.68	29.5				5.08	5.04	5.55	6.37		0.0295643	0.0303955	0.0213444	0.0120904		0.0233486	0.00740031		0.339199	0.107509		0.0003
CD133	67.4	45.51	71.38	81.95				44.27	22.38	48.25	58.82		4.71414e-14	1.8321e-07	2.98746e-15	1.96524e-18		4.58025e-08	7.93322e-08		0.000113561	0.000196693		0.007
Jarid1B	26.95	26.83	26.58	26.82				3.82	3.7	3.45	3.69		0.0708052	0.0769465	0.0915054	0.0774817		0.0791847	0.00758161		0.908718	0.087006		0.3
GAPDH	23.48	23.17	23	22.87		23.13
											Relative	Sox2	0.123538	0.00269224	0.0512261	0.0436772
												OCT4	3.40663e-07	1.33606e-12	1.7804e-09	0.0128227
												Nanog	0.01267	0.0200197	0.0260524	9.10842e-05
												CD271	0.429498	0.441573	0.310082	0.175644
												CD133	1.1688e-10	0.000454242	7.40698e-12	4.87253e-15
												Jarid1B	0.812556	0.883033	1.05011	0.889175
Fig. 4d
											Relative
	CD271		set 1	set 2	set 3			Ave.	Std.		Ave.	Std.	p value
		NP	76.4928	41.9589	50.8592			56.437	17.9299		1	0.317697	1
		Circle	118.587	142.498	68.5823			109.889	37.7178		1.94711	0.668317	0.0909
		Spiral	157.986	210.239	110.597			159.608	49.8409		2.82807	0.883125	0.0279	*
	normalized	NP	1.35537	0.743465	0.901168
		Circle	2.10123	2.52491	1.2152
		Spiral	2.79934	3.72521	1.95966
Fig. 4e
	B16F0								B16F10								hMela
Circle	Averages PRDM14								Averages PRDM14								Averages PRDM14
	Set	Average	STD		Relative				Set	Average	STD		Relative				Set	Average	STD		Relative
	1	5134.19	1265.24		3.25654				1	3444.83	1523.76		2.18501				1	3981.54	1214.46		2.52543
	2	4865.92	824.755		3.08638				2	4132.68	2385.86		2.6213				2	8493.81	3700.8		5.3875
	3	5885.48	1617.27		3.73307				3	5035.25	1994		3.19379				3	6039.11	2496.93		3.83052
	all	5295.2	431.521						all	4204.26	651.256						all	6171.49	1844.5
Spiral	Averages PRDM14								Averages PRDM14								Averages PRDM14
	Set	Average	STD						Set	Average	STD						Set	Average	STD
	1	4329.43	2137.07		2.74609				1	6837.46	656.449		4.3369				1	9195.13	2141.91		5.83234
	2	8467.58	1668.38		5.37086				2	7575.87	905.371		4.80526				2	10842.4	1712.72		6.87717
	3	8798.76	967.831		5.58092				3	6863.78	1867.5		4.35359				3	9235	3236.02		5.85762
	all	7198.59	2033.3						all	7092.37	342.057						all	9757.51	767.3
NP	Averages PRDM14								Averages PRDM14								Averages PRDM14
	Set	Average	STD						Set	Average	STD						Set	Average	STD
	1	1426.33	534.819		0.904702				1	2139.02	959.843		1.35675				1	3533.39	675.148		2.24118
	2	1162.56	792.276		0.737392				2	2381.17	175.709		1.51034				2	3009.98	620.104		1.90919
	3	2140.84	394.14		1.35791				3	2404.01	331.881		1.52483				3	3323.52	1489.07		2.10806
	all	1576.58	413.273						all	2308.07	119.899						all	3288.97	215.072
	PRDM14								PRDM14								PRDM14
	Circle	5295.2	431.521						Circle	4204.26	651.256						Circle	6171.49	1844.5
	Spiral	7198.59	2033.3						Spiral	7092.37	342.057						Spiral	9757.51	767.3
	NP	1576.58	413.273						NP	2308.07	119.899						NP	3288.97	215.072
	Relative differences			P-value					Relative differences			P-value					Relative differences			P-value
	Circle	3.35866	0.273707	0.0004	***				Circle	2.6667	0.413082	0.0077	*				Circle	3.91448	1.16994	0.0547
	Spiral	4.56596	1.28969	0.0095	*				Spiral	4.49859	0.216962	< 0.0001	***				Spiral	6.18904	0.486687	0.0001	***
	NP	1	0.262133	1					NP	1.46397	0.0760505	1					NP	2.08614	0.136417	1

## Sheet: S Fig. 1
Supplementary Fig.1c
			Jarid1B					CD271					OCT4					Nanog					Sox2
	Flow %		P	NP				P	NP				P	NP				P	NP				P	NP
		1 st	68.6239	22.2099				69.8891	36.6226				56.3601	17.9158				73.0848	48.671				72.4277	33.5903
		2 nd	63.9234	31.8321				73.2339	41.4276				63.8743	26.9423				68.8742	45.4349				69.4783	35.8742
					p value					p value					p value					p value					p value
		Ave.	66.2737	27.021	0.0181	*	Ave.	71.5615	39.0251	0.008	*	Ave.	60.1172	22.4291	0.0234	*	Ave.	70.9795	47.053	0.0121	*	Ave.	70.953	34.7322	0.0026	**
		Std.	3.32377	6.80392			Std.	2.36512	3.39765			Std.	5.31336	6.38274			Std.	2.97733	2.28832			Std.	2.08556	1.61501

## Sheet: S Fig. 2
Supplementary Fig.2b
		H3K4me1								H3K4me2								H3K4me3									H3K4me1								H3K4me2								H3K4me3
		circle	Flower	spiral	square	star	NP			circle	Flower	spiral	square	star	NP			circle	Flower	spiral	square	star	NP			Relative								Relative								Relative
	Set 1	20.109	24.641	26.558	18.742	21.499	20.585		Set 1	20.06	10.015	11.226	13.154	19.129	5.785		Set 1	9.749	14.157	8.969	15.239	7.681	12.448				1.03723	1.27099	1.36987	0.966718	1.10892	1.06178			3.25583	1.62548	1.82203	2.13496	3.10473	0.938933			0.838768	1.21802	0.77166	1.31111	0.660845	1.07098
		15.917	22.19	14.756	22.921	23.79	22.048			18.52	10.616	7.062	3.429	19.196	7.811			21.921	9.844	12.666	18.246	10.486	12.609				0.821003	1.14457	0.761119	1.18227	1.2271	1.13724			3.00588	1.72303	1.1462	0.556543	3.1156	1.26776			1.886	0.846941	1.08974	1.56982	0.902177	1.08483
		6.555	29.773	20.862	25.67	26.578	20.802			11.702	13.428	16.287	5.881	18.145	7.219			12.089	17.862	13.654	11.21	14.821	11.855				0.338109	1.5357	1.07607	1.32407	1.3709	1.07297			1.89929	2.17943	2.64346	0.954514	2.94502	1.17168			1.04009	1.53678	1.17474	0.964467	1.27514	1.01996
		23.86	38.895	17.956	31.775	27.985	23.208			14.694	8.237	21.369	9.516	13.672	5.318			7.826	10.419	10.621	15.48	13.03	13.291				1.23071	2.00622	0.926176	1.63896	1.44347	1.19708			2.38491	1.3369	3.46829	1.54449	2.21903	0.863137			0.67332	0.896412	0.913792	1.33184	1.12105	1.14351
	Set 2	19.951	37.804	16.953	20.686	25.81	16.445		Set 2	14.16	8.529	13.886	8.603	8.679	7.055		Set 2	9.084	13.754	10.612	11.775	11.898	14.631				1.02908	1.94994	0.874441	1.06699	1.33129	0.848238			2.29823	1.3843	2.25376	1.39631	1.40864	1.14506			0.781554	1.18334	0.913017	1.01308	1.02366	1.2588
		16.059	25.194	21.132	30.114	18.567	17.214			14.957	14.633	15.646	19.538	7.281	7.323			11.417	17.398	14.112	12.134	17.179	9.777				0.828328	1.29951	1.08999	1.55329	0.957691	0.887903			2.42759	2.37501	2.53942	3.17111	1.18174	1.18856			0.982277	1.49686	1.21414	1.04396	1.47802	0.841177
		37.777	21.566	18.516	14.062	22.711	20.235			14.742	18.124	16.267	7.934	10.42	5.022			11.439	17.027	11.46	16.604	15.722	11.722				1.94855	1.11238	0.955061	0.725322	1.17144	1.04373			2.3927	2.94161	2.64021	1.28773	1.69122	0.815094			0.984169	1.46494	0.985976	1.42855	1.35266	1.00852
		22.984	22.955	13.522	12.992	23.533	18.572			11.824	22.569	17.62	14.237	9.408	4.753			12.159	19.547	12.985	19.41	15.277	11.159				1.18552	1.18403	0.697469	0.670131	1.21384	0.957949			1.91909	3.66306	2.85981	2.31073	1.52696	0.771434			1.04612	1.68175	1.11718	1.66996	1.31438	0.960079
	Set 3	22.203	30.221	17.184	28.562	26.887	19.396		Set 3	9.925	11.67	24.85	11.143	9.388	6.121		Set 3	12.396	16.609	21.719	18.265	18.06	7.803				1.14524	1.55881	0.886356	1.47324	1.38684	1.00045			1.61087	1.8941	4.03327	1.80856	1.52372	0.993467			1.06651	1.42898	1.86862	1.57145	1.55382	0.671341
		15.156	27.006	18.531	27.218	24.294	19.068			8.525	9.942	10.601	17.684	7.34	6.457			19.498	16.658	9.941	15.174	17.301	8.008				0.781751	1.39298	0.955834	1.40391	1.25309	0.983533			1.38365	1.61363	1.72059	2.8702	1.19132	1.048			1.67754	1.43319	0.855287	1.30551	1.48851	0.688979
		24.913	24.156	18.324	24.055	28.846	16.889			7.667	11.797	9.747	19.244	5.979	5.907			10.101	15.586	8.348	11.888	13.709	13.043				1.28502	1.24597	0.945157	1.24076	1.48789	0.87114			1.24439	1.91471	1.58198	3.12339	0.97042	0.958734			0.869053	1.34096	0.718231	1.0228	1.17947	1.12217
		30.185	23.45	27.139	24.317	23.219	18.185			8.773	7.948	6.63	10.023	7.314	5.164			8.644	17.75	12.118	16.635	18.239	13.13				1.55695	1.20956	1.39984	1.25428	1.19764	0.937988			1.4239	1.29	1.07608	1.62678	1.1871	0.838142			0.743698	1.52714	1.04259	1.43121	1.56922	1.12966
	Ave.	21.3058	27.3209	19.2861	23.4262	24.4766	19.3873		Ave.	12.9624	12.2923	14.2659	11.6988	11.3293	6.16125		Ave.	12.1936	15.5509	12.2671	15.1717	14.4502	11.623
	Std.	7.57485	5.57965	3.95713	5.68385	2.78819	1.99302		Std.	3.76645	4.18351	5.30064	4.97194	4.71721	0.969145		Std.	4.09168	2.86007	3.33054	2.71598	3.10932	2.02315
Relative	Ave.	1.09896	1.40922	0.994782	1.20833	1.26251	1	Relative	Ave.	2.10386	1.9951	2.31543	1.89878	1.83879	1	Relative	Ave.	1.04909	1.33794	1.05541	1.30531	1.24325	1
	Std.	0.390713	0.2878	0.20411	0.293174	0.143816	0.102801		Std.	0.611313	0.679004	0.860319	0.806969	0.765625	0.157297		Std.	0.352033	0.24607	0.286548	0.233672	0.267515	0.174065
	p value	0.6932	0.0812	0.9703	0.31	0.0618	1		p value	0.0388	0.0687	0.0597	0.1312	0.1172	1		p value	0.8392	0.1241	0.7889	0.1437	0.2573	1
		H3K36me2								H3K9me3									H3K36me2								H3K9me3
		circle	Flower	spiral	square	star	NP			circle	Flower	spiral	square	star	NP			Relative								Relative
	Set 1	8.851	15.652	21.064	9.499	18.606	6.428		Set 1	27.716	17.861	28.84	16.691	14.435	20.048				1.32619	2.34522	3.15613	1.42328	2.78783	0.963141			1.31987	0.850564	1.3734	0.794847	0.687414	0.954712
		11.55	15.433	12.761	18.764	22.001	8.213			17.04	17.304	26.588	16.314	7.378	22.322				1.7306	2.31241	1.91205	2.81151	3.29652	1.2306			0.811467	0.824039	1.26616	0.776894	0.35135	1.063
		9.372	22.403	21.636	12.258	25.697	6.377			21.981	24.556	23.396	25.696	21.964	18.221				1.40426	3.35676	3.24183	1.83668	3.85031	0.955499			1.04676	1.16939	1.11415	1.22368	1.04595	0.867708
		9.822	21.969	23.573	14.637	15.802	7.178			16.832	19.778	19.554	18.134	20.551	17.766				1.47168	3.29173	3.53206	2.19314	2.3677	1.07552			0.801562	0.941854	0.931187	0.863565	0.978666	0.84604
	Set 2	10.156	11.78	20.098	12.776	13.263	6.362		Set 2	15.392	16.678	24.507	20.514	24.428	19.935				1.52173	1.76506	3.01139	1.91429	1.98726	0.953251			0.732987	0.794228	1.16706	0.976904	1.16329	0.949331
		15.578	23.28	34.703	10.197	16.029	5.547			20.825	28.291	17.894	11.972	26.754	24.915				2.33413	3.48816	5.19973	1.52787	2.40171	0.831136			0.991714	1.34725	0.852136	0.570122	1.27406	1.18649
		11.971	18.526	30.074	13.698	10.425	7.563			15.788	23.145	18.608	22.876	14.313	24.999				1.79368	2.77585	4.50614	2.05244	1.56203	1.1332			0.751845	1.1022	0.886137	1.08939	0.681604	1.19049
		22.654	26.5	27.201	16.578	9.995	7.518		Set 3	15.318	19.972	18.632	14.535	5.606	22.072				3.39437	3.97063	4.07567	2.48397	1.4976	1.12646			0.729463	0.951093	0.88728	0.692176	0.266965	1.0511
	Set 3	18.602	26.399	19.51	14.463	12.53	6.253			25.891	29.912	17.367	8.885	13.472	18.536				2.78723	3.9555	2.92328	2.16707	1.87743	0.936919			1.23296	1.42445	0.827039	0.423115	0.641554	0.882709
		28.034	23.019	10.66	14.648	11.532	5.981			22.351	22.487	20.237	27.718	21.378	21.176				4.20048	3.44906	1.59724	2.19479	1.7279	0.896164			1.06438	1.07086	0.963713	1.31997	1.01805	1.00843
		17.447	10.541	21.375	23.961	14.213	5.959												2.61417	1.57941	3.20273	3.5902	2.12961	0.892868
		30.329	21.804	20.012	26.913	10.725	6.709												4.54435	3.26701	2.9985	4.03251	1.60698	1.00524
	Ave.	16.1972	19.7755	21.8889	15.6993	15.0682	6.674		Ave.	19.9134	21.9984	21.5623	18.3335	17.0279	20.999
	Std.	7.10858	5.11816	6.35778	5.00867	4.69139	0.7534		Std.	4.28942	4.32221	3.80023	5.64492	6.74817	2.4605
Relative	Ave.	2.42691	2.96307	3.27973	2.35231	2.25774	1	Relative	Ave.	0.948302	1.04759	1.02683	0.873065	0.810891	1
	Std.	1.06512	0.766881	0.952619	0.750476	0.702936	0.112886		Std.	0.204268	0.205829	0.180972	0.268819	0.321357	0.117172
	p value	0.0823	0.0118	0.0147	0.0367	0.0377	1		p value	0.7231	0.7453	0.8399	0.4951	0.3925	1
Supplementary Fig.2c
		H3K4me1					H3K4me2					H3K4me3					H3K36me2					H3K9me3
		P	NP				P	NP				P	NP				P	NP				P	NP
	1 st	57.2373	51.7256				70.5276	27.1053				51.2491	48.7212				76.1162	31.5399				44.8826	49.1343
	2 nd	53.7233	50.9234				65.9832	32.4398				52.9834	51.3287				68.9832	28.8743				47.9843	46.8723
				p value					p value					p value					p value					p value
	Ave.	55.4803	51.3245	0.1475		Ave.	68.2554	29.7726	0.0082	*	Ave.	52.1163	50.0249	0.3134		Ave.	72.5497	30.2071	0.008	*	Ave.	46.4335	48.0033	0.4994
	Std.	2.48477	0.567219			Std.	3.21335	3.77205			Std.	1.22637	1.84381			Std.	5.04378	1.88486			Std.	2.19328	1.59946
Supplementary Fig.2d
	H3K4me1		H3K4me2		H3K4me3		H3K36me2		H3K9me3				Nuclei	H3K4me1		H3K4me2		H3K4me3		H3K36me2		H3K9me3				divided	H3K4me1		H3K4me2		H3K4me3		H3K36me2		H3K9me3
	out	in	out	in	out	in	out	in	out	in				out	in	out	in	out	in	out	in	out	in			by nuclei	out	in	out	in	out	in	out	in	out	in
Set 1	66.643	33.829	138.088	64.705	82.45	79.318	42.75	25.906	41.104	27.9			Set 1	174.33	192.25	227.559	229.088	70.804	63.059	135.267	120.85	59.846	52.558			Set 1	0.373714	0.186464	0.638913	0.311436	0.7347	0.691963	0.311114	0.18552	0.880279	0.665886
	90.464	75.618	85.9	63.471	74.341	72	27.351	14.156	10.337	39.909				179.688	159.031	240.324	242.235	126.824	102.902	112.8	143.383	40.962	36.865				0.507296	0.416803	0.397447	0.305497	0.662442	0.628122	0.199048	0.101375	0.221376	0.952504
	66.216	77.111	111.094	47.625	69.85	68.781	37.85	16.167	39.614	36.778				208.595	183.346	235.412	144.765	138.882	88.373	97	146.083	43.173	42.712				0.37132	0.425032	0.514016	0.229227	0.622424	0.600039	0.275455	0.115776	0.848369	0.877776
	82.274	79.265	98.167	50.467	92.875	71.844	38.529	12.361	30.059	38.467				172.442	194.577	247	221.794	116.824	113.196	127.55	140.533	50.327	42.654				0.461369	0.436905	0.454205	0.242906	0.827596	0.626761	0.280396	0.0885205	0.64374	0.918088
	45.016	56.979	91.897	52.569	56.932	76.95	31.6	17.265	42.156	42.981				198.278	193.078	187.088	226.294	113.902	102.333	111.517	137.183	39.212	43.519				0.252437	0.314066	0.425194	0.253024	0.507313	0.671305	0.22997	0.123639	0.902808	1.02582
	48.672	62.694	99.429	44.609	73.294	42.441	33.962	14.194	37.194	41.31			Set 2	185.591	186.5	254.912	210.029	98.529	89.824	105.433	159.617	43.192	38.192				0.272938	0.345567	0.460044	0.214711	0.653113	0.370251	0.247159	0.101647	0.796543	0.985941
	54.835	70.3	137.727	61.531	70	109	36.824	8.324	29.671	40.769				180.795	186.531	239.5	242.147	94.373	141.294	144.65	172.067	40.635	54.404				0.307499	0.387491	0.637243	0.296159	0.62376	0.950906	0.267988	0.0596104	0.635431	0.973029
	43.818	48.443	97.611	57.559	72.784	78.727	23.643	29.318	34.722	38.625				225.5	189.167	250	220.5	111.275	146.686	107.767	105.467	37.096	38.577				0.245719	0.267016	0.451632	0.277041	0.648568	0.686807	0.172063	0.209954	0.743603	0.921859
	26.049	69.067	122.5	51.871	46.05	87.846	28.818	36.019	28.255	64.231				204.857	134.319	218.882	227.118	132.294	138.745	100.467	121.6	57.423	44.346				0.146075	0.380694	0.56679	0.249664	0.410345	0.766361	0.209724	0.257942	0.605106	1.53299
	49.933	71.283	130.292	61.719	48.971	75.774	33.364	30.19	24.833	54.167				200.167	193.961	232.235	251.412	120.059	130.765	175.65	149.8	50	36.731				0.28001	0.392909	0.602842	0.297064	0.436374	0.661046	0.242808	0.216199	0.531821	1.2928
	71.327	48.955	125.577	38.595	58.923	71.286	43.429	15.5	25.472	17.685			Set 3	153.961	234.317	227.147	251.765	113.49	161.608	132.017	164.433	41.288	45.308				0.399981	0.269838	0.581027	0.185764	0.525055	0.621893	0.316056	0.111	0.545506	0.422086
	69.385	52.125	103.205	46.438	46.69	58.118	44.05	17.198	30.078	39.31				194.317	172.542	207.029	210.882	104.176	112.137	108.033	113.067	56.769	50.596				0.389091	0.287311	0.477515	0.223514	0.416048	0.507016	0.320575	0.12316	0.644147	0.938207
	39.136	71.197	118.238	25.353	62.947	69.654	57.35	28.478	40.429	33.857				132.542	145.5	194.471	144.529	107.784	131.471	136.6	155.917	35.212	42.769				0.219463	0.392435	0.54707	0.122028	0.560912	0.607655	0.417366	0.203939	0.865823	0.808061
	50.861	60.444	91.333	51.594	33.812	72.062	35.857	24.381	26.821	43.294				105.5	198.327	112.471	152.412	120.824	122.471	156.967	122.15	43.558	27.481				0.285214	0.333165	0.422585	0.248331	0.301294	0.628662	0.26095	0.174599	0.574396	1.03329
	61.843	40.56	86.357	39.25	73.189	75.971	37.143	28.355	34.049	32.114				158.327	157.911	214.853	211.794	126.098	170.667	165.75	94.883	30.019	44.558				0.346797	0.223565	0.399561	0.188917	0.652177	0.662764	0.270309	0.203058	0.72919	0.766461
	51.062	54.029	109.25	36.833	57.792	67.688	52.548	33.719	34.212	57.812						206.294	227.971	147.196	96.039	136.867	150.383	46.654	41.481				0.286341	0.297805	0.505484	0.177284	0.514976	0.590504	0.38242	0.241471	0.73268	1.37979
	48.714	55.139	102.694	36.571	52.216	63.562	47.333	29.333	28.121	49.375						184.059	171.853	126.02	78.275	122.033	141.817	47.135	30.673				0.273174	0.303924	0.47515	0.176022	0.46529	0.554509	0.344467	0.210062	0.602236	1.17843
	53.5	56.227	122.769	47.962	78.096	82.594	38.125	26.905	24.738	28.346						236	233.588	86.49	90.176	206.117	158	49	41.154				0.300012	0.309921	0.568035	0.230849	0.695903	0.720543	0.277456	0.192674	0.529786	0.676531
	39.828	58.288	79.241	36.471	75.095	72.857	28.484	37.968	42.2	29.688						157.147	126.324	108.902	95.098	227.767	156.367	64.673	40.038				0.223344	0.321281	0.366637	0.175541	0.669161	0.635598	0.207293	0.271899	0.903751	0.70856
	33.875	61.846	101.459	43.065	58.214	58.114	41.962	29.824	35.811	34.588						250.206	208.765	79.706	117.431	137.933	139.2	57.712	43.365				0.189961	0.340892	0.469436	0.207279	0.518737	0.506981	0.30538	0.213578	0.766924	0.825508
	70.266	91.5	85.783	27.278	51.056	59.923	29.594	23.35	34.881	44.955																	0.394031	0.504344	0.396906	0.131294	0.454953	0.522763	0.215371	0.167216	0.747008	1.07294
	53.986	65.143	76.016	26.797	61.324	70.81	27.353	22.571	48.569	28.118																	0.302738	0.359065	0.351715	0.128979	0.54645	0.61774	0.199062	0.161637	1.04015	0.671089
	61.088	48.081	111.5	39.5	55.135	74.4	40.917	18.703	20.583	32.611			Ave.	181.424	178.326	216.129	207.763	112.223	114.627	137.409	139.64	46.6943	41.8991				0.342564	0.26502	0.515895	0.19012	0.4913	0.649059	0.297775	0.133937	0.440803	0.778323
	50.817	45.143	83.812	26.934	59.054	71.833	49.273	38.769	51.654	43.032			Std.	23.6991	29.9789	34.5897	37.2855	18.8829	27.5578	33.9058	20.1178	8.81804	6.29281				0.284967	0.248826	0.387786	0.129638	0.526222	0.626665	0.358586	0.277635	1.10622	1.02704
	57.222	45.972	77.267	22	69.243	56	64.694	32.231	54.863	31.471																	0.320884	0.253396	0.357503	0.10589	0.617015	0.488539	0.470813	0.230815	1.17494	0.751115
	91.143	45.203	111.407	20.275	69.15	55.781	44.839	23.692	27.547	39.885			p value	0.8951	1	0.7899	1	0.9068	1	0.9266	1	0.486	1				0.511103	0.249157	0.515464	0.097587	0.616186	0.486628	0.326317	0.169665	0.589944	0.951931
	66.741	40.947	78.045	23.067	46.095	62.238	43.294	18.591	40.194	35.341																	0.374264	0.225698	0.361103	0.111025	0.410746	0.542959	0.315073	0.133135	0.86079	0.84348
	20.058	61.703	72.659	37.068	50.125	58.692	64.375	18.857	33.558	30																	0.112479	0.340104	0.336183	0.178415	0.446657	0.512024	0.468491	0.13504	0.718674	0.716007
	49.095	59.969	89.982	31.778	49.55	43.188	57.625	24.088	40.485	48.647																	0.27531	0.330546	0.416334	0.152953	0.441533	0.376768	0.419368	0.172501	0.867022	1.16105
	22.517	48.586	47.662	39.608	40.271	60.75	44.206	25.714	41.234	25.864																	0.126269	0.267804	0.220525	0.19064	0.358849	0.529978	0.321711	0.184145	0.883063	0.617293
	54.75	63.027	89.192	38.962	68.091	61.312	51.3	34.8	48.538	49.095																	0.307022	0.347402	0.412679	0.187531	0.606749	0.53488	0.373337	0.249212	1.03948	1.17174
	65.5	51.466	71.176	28.233	69.615	47.423	28.812	32.088	55.568	28.091																	0.367305	0.283678	0.329321	0.13589	0.62033	0.413714	0.20968	0.229791	1.19004	0.670445
	72.176	55.75	88.119	45.562	58.812	77.167	51.75	30.028	79.639	29.176																	0.404742	0.307292	0.407714	0.219298	0.524066	0.673198	0.376612	0.215039	1.70554	0.69634
Set 2	60.899	52.081	82.036	28.7	59.375	57	63.958	29.903	43.297	41.188																Set 2	0.341504	0.287068	0.379569	0.138138	0.529082	0.497263	0.465456	0.214144	0.927244	0.983029
	51.19	55.562	97.923	14.118	51.731	55.5	28.568	34.968	41.027	31.932																	0.287059	0.306255	0.453076	0.0679523	0.460968	0.484177	0.207904	0.250415	0.87863	0.762118
	94	49.167	79.462	54.688	59.625	60.562	27.161	27.706	35.294	44.6																	0.527124	0.271006	0.367659	0.263223	0.53131	0.528337	0.197665	0.19841	0.755852	1.06446
	72.688	55.795	94.81	41.382	51.528	56.192	49.962	26.722	32.941	39.125																	0.407613	0.30754	0.438672	0.199179	0.459159	0.490214	0.3636	0.191364	0.705461	0.933792
	90	39.023	88	30.844	63.188	51.95	36.857	8.024	42.083	33.765																	0.504694	0.215093	0.407163	0.148457	0.563059	0.453207	0.268228	0.057462	0.901245	0.805866
	48.344	36.865	96.094	27.118	68.762	60.1	71.125	10.95	24.861	61.545																	0.271099	0.203198	0.444613	0.130524	0.612729	0.524307	0.517614	0.0784159	0.53242	1.46889
	40.255	44.244	53.733	42.611	39.643	59.833	49.667	34.154	58.406	28.081																	0.225738	0.243871	0.248615	0.205094	0.353253	0.521978	0.361453	0.244586	1.25082	0.670206
	66.118	40.794	95	31.641	52.1	76	26.318	24.562	76.227	35.278																	0.37077	0.224855	0.439551	0.152294	0.464256	0.663017	0.19153	0.175895	1.63247	0.841976
	30.351	35.176	56.31	29.614	50.808	76	23.703	45.73	46.032	18.5																	0.1702	0.193889	0.260538	0.142537	0.452743	0.663017	0.172499	0.327485	0.985816	0.441537
	38.806	41.548	66.688	28.95	46.958	55.706	44.625	21.4	55.161	42.288																	0.217613	0.229011	0.308556	0.139341	0.418436	0.485974	0.32476	0.153251	1.18132	1.00928
	59.649	44.114	48.694	31.057	47.375	47.381	33.625	25.903	32.562	30.448																	0.334494	0.243154	0.2253	0.149483	0.422152	0.413348	0.244707	0.185498	0.697344	0.726699
	30.917	72.969	100.483	27.676	59.077	31.694	43.4	32.308	33.324	73.271																	0.173373	0.402202	0.46492	0.133209	0.526427	0.276496	0.315845	0.231366	0.713663	1.74875
	58.333	54.923	90.409	40.8	44	26.571	41.714	20.5	39.333	39																	0.327114	0.302733	0.418309	0.196377	0.392078	0.231803	0.303575	0.146806	0.842351	0.930809
	35.323	47.227	56.087	40.941	29.844	29.735	39.429	15.529	45.909	49.115																	0.198081	0.260313	0.259507	0.197056	0.265936	0.259405	0.286946	0.111207	0.983182	1.17222
	50	42.938	62.967	35.538	77.083	61.857	23.375	18.724	33	47.629																	0.280385	0.236672	0.291339	0.17105	0.686876	0.539635	0.170112	0.134088	0.706724	1.13676
	46.659	48.559	86.69	37.529	49.27	59.471	33.438	18.909	39.412	37.619																	0.26165	0.267655	0.401102	0.180633	0.439038	0.51882	0.243346	0.135412	0.844043	0.897849
	46.591	49.219	55.023	51.971	31.771	58.045	26.1	14.469	32.875	38.569																	0.261269	0.271293	0.254584	0.250145	0.283107	0.506379	0.189944	0.103616	0.704047	0.920522
	117.342	87.118	61.071	32.222	60.262	81.971	29.667	38.559	39.655	51.922																	0.65802	0.480191	0.282567	0.15509	0.536986	0.715108	0.215902	0.276131	0.849247	1.23922
	79.31	84.734	61.118	39.906	79.062	59.611	32.05	24.588	20.918	31.595																	0.444747	0.46705	0.282784	0.192074	0.70451	0.520041	0.233245	0.176081	0.447978	0.754074
	84	83.417	87.162	44.786	73.625	69.032	31.938	29.756	42.778	33.029																	0.471047	0.459791	0.403286	0.215563	0.656062	0.602229	0.23243	0.213091	0.916129	0.788299
	133.476	104.871	57.295	33.69	60.618	53.25	33.806	5.647	20.882	47.429																	0.748494	0.578044	0.265096	0.162156	0.540159	0.464548	0.246024	0.0404397	0.447207	1.13198
	137.048	54.381	84.645	45.161	49.654	71.538	34.452	11.059	40.863	23.426																	0.768525	0.299746	0.39164	0.217368	0.44246	0.624091	0.250725	0.0791965	0.875118	0.559106
	64.674	99.615	80.654	40.206	37.431	80.615	35.977	19.118	26.824	34.023																	0.362673	0.549073	0.373175	0.193518	0.333542	0.703278	0.261824	0.136909	0.57446	0.812023
	74.78	101.682	92.353	34.562	40.654	56.375	27.727	11.962	20.846	32.588																	0.419344	0.560467	0.427304	0.166353	0.362262	0.49181	0.201784	0.0856631	0.446436	0.777774
	73.017	85.897	102.562	40.588	25.227	60.577	22.333	11.444	40.162	54.794																	0.409458	0.47346	0.47454	0.195357	0.224794	0.528468	0.162529	0.0819536	0.860105	1.30776
	107.452	106.137	65	30.857	61.06	97.083	81.714	10.052	33.977	37.423																	0.602559	0.585022	0.300746	0.14852	0.544097	0.846943	0.594676	0.0719851	0.727648	0.893171
	64.535	111.353	61.625	30.581	101.028	107.273	32.059	16.406	35.568	44																	0.361893	0.613773	0.28513	0.147192	0.900246	0.93584	0.23331	0.117488	0.76172	1.05014
	65.797	61.797	53.444	54.645	68.738	103.568	41.056	27.486	34.55	33.786																	0.36897	0.340622	0.247278	0.263016	0.612515	0.903518	0.298786	0.196835	0.739919	0.806367
	55.889	58.054	71.981	29	62	56.938	38.794	28.9	49.75	40																	0.313409	0.319991	0.333046	0.139582	0.552473	0.496722	0.282325	0.206961	1.06544	0.954676
	90.766	61.808	56.647	33.864	48.871	50.812	58.643	23.443	40.559	55.062																	0.508989	0.340683	0.262098	0.162993	0.435483	0.443279	0.426776	0.167882	0.868607	1.31416
	43.452	57	66.229	36.944	26.294	73	60.541	45.706	39.192	24.333																	0.243666	0.314181	0.306432	0.177818	0.234302	0.636845	0.440589	0.327313	0.839332	0.580753
	57.773	33.986	55.885	24.227	79.452	46.312	52.5	17.114	40.312	45.838																	0.323974	0.187329	0.258572	0.116609	0.707986	0.404022	0.38207	0.122558	0.863317	1.09401
	46.444	81.472	64.472	23.639	60.706	43.6	36	20.048	22.183	45.875																	0.260444	0.44907	0.298303	0.113779	0.540943	0.380362	0.261991	0.143569	0.475069	1.09489
Set 3	61.506	46.5	68.432	28.355	50.912	66.483	49.654	19.833	42.976	43.308																Set 3	0.344908	0.256306	0.316625	0.136477	0.45367	0.579992	0.361358	0.14203	0.920369	1.03363
	67.912	44.344	56	27.265	77.5	72.35	81.71	23.383	39.077	33.98																	0.380831	0.244422	0.259104	0.131231	0.690592	0.631175	0.594647	0.167452	0.836869	0.810997
	78.71	64.683	72.81	15.969	65.471	47.75	42.771	22.484	27.143	51.845																	0.441383	0.35653	0.336881	0.0768615	0.583403	0.416567	0.311267	0.161014	0.581292	1.23738
	76.028	51.654	57.328	25.294	57.889	66.167	19.785	13.319	32	21.188																	0.426343	0.284715	0.265248	0.121744	0.515841	0.577235	0.143986	0.095381	0.685308	0.505692
	98.118	76.098	69.75	28.923	65.118	58.27	26.355	22.472	26.838	60.294																	0.550217	0.419449	0.322723	0.139211	0.580257	0.508342	0.191799	0.160928	0.57476	1.43903
	77.182	95.677	69.688	39.745	55.471	61.227	24.25	18.594	51.568	30.469																	0.432814	0.527367	0.322436	0.191299	0.494294	0.534139	0.17648	0.133157	1.10437	0.7272
	76.25	96.19	55.276	23.941	35.042	73.429	49.139	13.647	44	32.238																	0.427588	0.530195	0.255754	0.115232	0.312254	0.640588	0.357611	0.0977299	0.942299	0.769421
	86.615	79.559	62.386	30.4	61.529	70.161	53.396	46.786	25.516	18.766																	0.485712	0.438526	0.288651	0.14632	0.548276	0.612078	0.388591	0.335047	0.546448	0.447886
	88.077	75.843	82.738	24.885	34.147	59.227	98.645	17.1	22.638	35.562																	0.49391	0.418043	0.382817	0.119776	0.304279	0.516691	0.717892	0.122458	0.484813	0.848754
	111.312	78.432	50.882	21.346	61.778	66.286	62.583	28.161	28.972	23.062																	0.624205	0.432314	0.235424	0.102742	0.550495	0.578273	0.45545	0.201669	0.620461	0.550418
	97	48.966	64.188	30.5	55.962	62.938	49.438	23.059	19.156	56.714																	0.543948	0.269898	0.296989	0.146802	0.49867	0.549065	0.359787	0.165132	0.410243	1.35359
	129.25	59.452	57.924	28.286	67.353	44.774	31.625	36.25	64.583	36.095																	0.724796	0.327697	0.268006	0.136145	0.600173	0.390604	0.230152	0.259596	1.3831	0.861475
	71.05	78.386	60.583	27.74	55.462	58.019	33.767	19.886	31.392	37.292																	0.398428	0.43206	0.280309	0.133517	0.494214	0.506153	0.24574	0.142409	0.672288	0.890044
	84.25	59.194	41.692	20.607	54.471	47.471	75.786	24.441	22.382	24.484																	0.472449	0.326275	0.192903	0.099185	0.485384	0.414133	0.551535	0.175029	0.47933	0.584357
	42.617	38.375	57.455	20.216	54.596	74.571	40.902	24.111	26.647	44.583																	0.238984	0.211521	0.265836	0.0973031	0.486497	0.650551	0.297666	0.172665	0.570669	1.06406
	40.065	38.31	57.588	28.75	63.683	57.583	34.31	32.286	31.147	23.983																	0.224673	0.211163	0.266451	0.138379	0.56747	0.502349	0.249692	0.231209	0.667041	0.5724
	19.722	66.562	51.294	20.85	38.69	41.778	51.219	11.192	38.708	33.765																	0.110595	0.366887	0.23733	0.100355	0.344761	0.364468	0.372748	0.080149	0.828966	0.805866
	45.9	36	43.032	18.455	87.269	34.052	85.321	32.3	32.81	33.56																	0.257394	0.19843	0.199103	0.0888271	0.777642	0.297067	0.620926	0.231309	0.702655	0.800973
	42.088	39	60.484	20	51.548	85.375	47.639	17.614	23.333	27.914																	0.236017	0.214966	0.279851	0.0962634	0.459337	0.744804	0.346694	0.126139	0.499697	0.66622
	53.935	41.452	52.292	15.517	29.667	66.438	74.588	25.577	17.765	47.054																	0.302452	0.228482	0.241948	0.074686	0.264359	0.579599	0.542816	0.183164	0.380453	1.12303
	37.4	43.636	50.088	26.385	56.269	37.581	44.706	18.262	22.946	34.952																	0.209728	0.24052	0.23175	0.126996	0.501405	0.327853	0.325349	0.130779	0.491409	0.834196
	45.516	47.432	58.688	17.95	63.188	46.95	42.029	21.35	41.972	51.676																	0.25524	0.261443	0.271541	0.0863964	0.563059	0.409588	0.305867	0.152893	0.898868	1.23335
	48.318	40.971	55.441	10.904	55.841	55.483	54.541	19.882	36.038	39.382																	0.270953	0.22583	0.256518	0.0524828	0.497591	0.484029	0.396924	0.14238	0.771786	0.939926
	52.222	42.757	63.324	19.423	50.188	53.941	33.871	26.481	31.853	61.312																	0.292846	0.235675	0.292991	0.0934862	0.447218	0.470576	0.246497	0.189638	0.68216	1.46333
	75.281	82.467	73.115	22.5	35.222	58.323	68.25	18.735	27.714	38.824																	0.422154	0.454554	0.338293	0.108296	0.313858	0.508805	0.496691	0.134166	0.59352	0.926608
	70.516	62.8	59.162	14.327	45.654	53.853	99.029	33.625	18.444	50.583																	0.395433	0.346151	0.273734	0.0689583	0.406816	0.469809	0.720687	0.240798	0.394995	1.20726
	72.722	67.865	61.607	23	44.865	37.032	85.611	28.692	30.885	40.676																	0.407804	0.374069	0.285047	0.110703	0.399786	0.323064	0.623037	0.205471	0.66143	0.97081
	63.032	47.971	63.362	22.903	38.031	56.077	42.389	23.523	33.667	58.5																	0.353465	0.264414	0.293167	0.110236	0.338889	0.489211	0.308487	0.168455	0.721009	1.39621
	53.312	53.622	71.25	23.792	57.824	59.656	28.824	50.231	34.875	45.452																	0.298958	0.295562	0.329664	0.114515	0.515262	0.520434	0.209768	0.359718	0.746879	1.0848
	63.283	71.091	42.875	21.824	41.235	72	75.922	35.032	31.333	35.905																	0.354873	0.39185	0.198376	0.105043	0.367439	0.628122	0.552525	0.250874	0.671024	0.856941
	70.811	58.162	56.238	15.333	51.227	55.625	42.731	9.653	41.432	49.762																	0.397087	0.320586	0.260205	0.0738003	0.456477	0.485267	0.310976	0.0691278	0.887303	1.18766
	84.568	61.532	59	15.147	36.2	70.581	29.957	21.923	19.917	46.727																	0.474233	0.339162	0.272985	0.0729051	0.322573	0.615742	0.218013	0.156997	0.42654	1.11523
	86.159	79.808	59.029	18.327	48.355	29.115	25.941	10.531	21.258	38.156																	0.483154	0.439898	0.273119	0.088211	0.430885	0.253997	0.188786	0.0754154	0.455259	0.910665
	98.147	86.136	48.281	19.108	47.577	73.029	65.568	30.971	53.7	25																	0.55038	0.474778	0.223389	0.0919701	0.423952	0.637098	0.477173	0.221792	1.15003	0.596672
Ave.	60.7034	64.1356	76.8128	33.0334	56.441	62.6285	44.4354	23.9218	35.7264	39.1763																Ave.	0.334595	0.359654	0.355402	0.158996	0.502938	0.546365	0.32338	0.17131	0.765112	0.935017
Std.	18.288	23.5865	22.7902	12.2989	14.5652	15.5104	17.1899	9.11023	11.7403	10.8892																Std.	0.100803	0.132266	0.105447	0.0591969	0.129789	0.135311	0.1251	0.0652408	0.251428	0.259892
p value	0.8518	1	0.0429	1	0.641	1	0.1418	1	0.728	1																		p=0.807		p=0.048		p=0.709		p=0.135		p=0.461

## Sheet: S Fig. 3
	Perimeter/Area
	circle	0.01586
	square	0.01789
	triangle	0.02047
	"I" shape	0.02674
	"H" shape	0.02777
	cross concave	0.02491
	cross convex	0.03508
	dumbel	0.03556
	star	0.01548
	flower	0.01885
	spiral	0.06436
	torus 60 um	0.033
	torus 40 um	0.05
	torus 20 um	0.1

## Sheet: S Fig. 4
Supplementary Fig.4b
		HDAC1								HDAC2								HDAC3								HDAC1								HDAC2								HDAC3
		circle	Flower	spiral	square	star	NP			circle	Flower	spiral	square	star	NP			circle	Flower	spiral	square	star	NP			circle	Flower	spiral	square	star	NP			circle	Flower	spiral	square	star	NP			circle	Flower	spiral	square	star	NP
	Set 1	18.944	17.651	15.982	18.704	25.646	13.413		Set 1	16.403	8.867	15.485	12.896	18.38	7.86		Set 1	15.349	15.051	16.62	16.176	7.46	24.776		Relative	1.50281	1.40023	1.26783	1.48377	2.03447	1.06404		Relative	1.66207	0.89847	1.56905	1.30672	1.8624	0.796433		Relative	0.614839	0.602902	0.665752	0.647967	0.298827	0.992459
		15.399	17.99	22.067	21.293	19.978	13.44			22.708	12.808	17.426	14.486	15	9.342			28.614	16.173	12.784	22.182	19.672	18.483			1.22159	1.42713	1.75055	1.68915	1.58483	1.06618			2.30094	1.2978	1.76573	1.46783	1.51991	0.9466			1.1462	0.647846	0.512092	0.888551	0.788007	0.740379
		16.683	24.989	20.43	18.334	20.303	14.113			18.796	13.193	15.302	11.284	15.145	7.092			15.134	18.451	21.566	15.565	17.133	25.87			1.32344	1.98235	1.62069	1.45442	1.61061	1.11957			1.90455	1.33681	1.55051	1.14338	1.5346	0.718614			0.606227	0.739097	0.863875	0.623492	0.686301	1.03628
		16.769	24.041	17.601	23.691	18.117	13.118			17.624	15.091	16.905	13.806	14.152	8.393			10.004	13.115	13.552	20.371	15.111	26.323			1.33027	1.90715	1.39627	1.87938	1.4372	1.04064			1.78579	1.52913	1.71294	1.39893	1.43399	0.850441			0.400733	0.525351	0.542856	0.816007	0.605306	1.05443
	Set 2	17.238	27.277	19.544	20.827	19.802	12.455		Set 2	19.739	12.131	16.934	16.649	12.778	9.435		Set 2	10.967	18.527	17.069	16.768	10.242	22.078			1.36747	2.16385	1.5504	1.65218	1.57087	0.988041			2.0001	1.2292	1.71588	1.687	1.29476	0.956024			0.439308	0.742141	0.683738	0.671681	0.410267	0.884385
		13.457	18.913	22.91	23.443	20.278	11.482			12.148	10.294	21.292	15.544	9.976	12.572			18.236	19.032	20.068	20.452	17.606	19.892			1.06753	1.50035	1.81742	1.85971	1.60863	0.910854			1.23093	1.04306	2.15746	1.57503	1.01084	1.27389			0.730485	0.76237	0.80387	0.819252	0.705249	0.796819
		23.854	22.067	18.758	10.047	17.837	11.239			16.796	13.33	18.017	15.733	15.318	10.85			12.473	18.155	13.303	21.642	17.466	27.846			1.89231	1.75055	1.48805	0.797017	1.41499	0.891577			1.70189	1.35069	1.82562	1.59418	1.55213	1.0994			0.499634	0.72724	0.532882	0.86692	0.69964	1.11544
		18.741	21.493	22.027	18.603	23.215	11.186			19.956	14.894	18.438	21.389	13.069	10.544			17.808	25.878	11.539	23.909	22.399	30.97			1.4867	1.70502	1.74738	1.47576	1.84162	0.887373			2.02209	1.50917	1.86827	2.16729	1.32425	1.0684			0.71334	1.0366	0.462221	0.95773	0.897243	1.24057
	Set 3	19.298	20.027	22.346	20.873	24.201	11.854		Set 3	17.554	10.258	14.79	11.856	12.814	9.647		Set 3	13.452	19.749	22.709	25.871	18.299	27.693			1.53089	1.58872	1.77268	1.65583	1.91984	0.940365			1.7787	1.03942	1.49863	1.20134	1.29841	0.977505			0.538851	0.791091	0.909661	1.03632	0.733008	1.10931
		14.624	17.5	21.46	22.908	19.562	14.083			15.985	13.179	14.352	13.744	9.039	11.141			22.496	14.83	15.098	16.717	17.97	23.22			1.16011	1.38826	1.7024	1.81727	1.55183	1.11719			1.61972	1.33539	1.45425	1.39264	0.915898	1.12889			0.901129	0.594049	0.604785	0.669638	0.719829	0.93013
		19.644	18.768	23.34	15.394	20.984	12.292			11.041	9.851	12.126	16.461	8.245	10.817			14.745	24.997	12.464	22.297	10.746	28.924			1.55834	1.48884	1.85154	1.22119	1.66464	0.975111			1.11876	0.998176	1.2287	1.66795	0.835444	1.09606			0.590645	1.00131	0.499274	0.893157	0.430456	1.15862
		19.743	18.047	25.053	21.083	16.065	12.594			13.035	14.819	11.993	13.035	10.948	10.735			12.853	18.215	12.327	27.356	19.835	23.496			1.56619	1.43165	1.98743	1.67249	1.27442	0.999068			1.3208	1.50157	1.21522	1.3208	1.10933	1.08775			0.514856	0.729643	0.493786	1.09581	0.794536	0.941186
	Ave.	17.8662	20.7302	20.9598	19.6	20.499	12.6058		Ave.	16.8154	12.3929	16.0883	14.7403	12.9053	9.869		Ave.	16.0109	18.5144	15.7582	20.7755	16.1616	24.9642
	Std.	2.67008	3.11715	2.48248	3.68544	2.61329	0.995701		Std.	3.27281	2.03418	2.5437	2.5972	2.82668	1.48416		Std.	5.02034	3.63395	3.69327	3.71073	4.26697	3.55275
Relative	Ave.	1.4173	1.64451	1.66272	1.55485	1.62616	1	Relative	Ave.	1.70386	1.25574	1.63019	1.49359	1.30766	1	Relative	Ave.	0.641354	0.741637	0.631233	0.83221	0.647389	1
	Std.	0.211815	0.24728	0.196933	0.292361	0.207309	0.0789878		Std.	0.331625	0.206118	0.257747	0.263168	0.28642	0.150386		Std.	0.201101	0.145566	0.147942	0.148642	0.170923	0.142313
	p value	0.033	0.0126	0.0057	0.0338	0.0081	1		p value	0.0286	0.1576	0.0216	0.0478	0.1748	1		p value	0.0653	0.0928	0.0358	0.2307	0.0516	1
		AcK								H3K4ac								H3K9ac								AcK								H3K4ac								H3K9ac
		circle	Flower	spiral	square	star	NP			circle	Flower	spiral	square	star	NP			circle	Flower	spiral	square	star	NP		Relative	circle	Flower	spiral	square	star	NP			circle	Flower	spiral	square	star	NP			circle	Flower	spiral	square	star	NP
	Set 1	11.838	9.935	12.023	17.664	16.269	6.21		Set 1	18.528	33.291	31.758	30.227	16.802	22.292		Set 1	3.867	3.566	10.052	13.439	16.28	4.465			2.11129	1.77189	2.14428	3.15035	2.90155	1.10754		Relative	0.971812	1.74615	1.66574	1.58544	0.881282	1.16924		Relative	0.791864	0.730226	2.05839	2.75197	3.33373	0.914319
		15.729	9.585	13.012	20.428	15.971	5.452			12.453	25.755	21.506	22.398	21.316	21.071			14.041	8.798	10.452	14.448	6.658	4.804			2.80524	1.70947	2.32067	3.6433	2.8484	0.972356			0.653172	1.35088	1.12801	1.1748	1.11805	1.10519			2.87524	1.80161	2.1403	2.95858	1.36339	0.983737
		11.107	11.006	12.121	18.791	13.87	4.866			15.026	42.513	36.539	17.544	23.164	19.204			12	9.459	7.199	6.018	5.259	4.752			1.98092	1.9629	2.16176	3.35135	2.47369	0.867844			0.788129	2.22985	1.91651	0.9202	1.21497	1.00727			2.4573	1.93696	1.47417	1.23233	1.07691	0.973089
		16.828	11.1	11.185	22.54	11.161	4.834			13.557	32.292	24.799	24.928	19.821	15.454			11.189	10.373	9.418	10.596	5.57	5.03			3.00125	1.97967	1.99483	4.01998	1.99055	0.862137			0.711078	1.69375	1.30073	1.3075	1.03963	0.810578			2.29122	2.12413	1.92857	2.16979	1.14059	1.03002
	Set 2	9.854	11.884	13.124	10.784	18.587	4.708		Set 2	20.344	22.667	40.618	25.625	14.432	19.274		Set 2	11.319	8.483	10.132	3.953	5.241	5.215			1.75745	2.11949	2.34065	1.92331	3.31496	0.839665			1.06706	1.18891	2.13045	1.34406	0.756973	1.01094			2.31784	1.7371	2.07478	0.809474	1.07322	1.0679
		13.845	15.212	14.533	18.621	13.205	5.882			29.963	29.143	33.446	24.859	15.891	14.625			3.283	7.354	11.299	4.072	11.288	5.187			2.46923	2.71304	2.59194	3.32103	2.35509	1.04905			1.57159	1.52858	1.75428	1.30388	0.833499	0.767096			0.672275	1.50591	2.31375	0.833842	2.3115	1.06217
		14.089	18.621	17.999	10.226	10.145	6.202			29.915	11.457	23.778	19.421	37.692	17.12			3.446	9.026	9.339	7.302	7.653	5.202			2.51275	3.32103	3.21009	1.82379	1.80935	1.10612			1.56907	0.600931	1.24718	1.01865	1.97698	0.897961			0.705653	1.8483	1.91239	1.49526	1.56714	1.06524
		14.401	15.741	13.817	14.318	13.625	6.146			32.591	17.4	19.928	24.404	24.687	20.975			12.815	9.008	10.24	6.165	10.428	4.824			2.5684	2.80738	2.46424	2.55359	2.43	1.09613			1.70943	0.912647	1.04524	1.28001	1.29486	1.10016			2.62419	1.84461	2.09689	1.26244	2.13539	0.987833
	Set 3	14.386	23.125	13.954	13.276	10.536	6.16		Set 3	41.164	17.119	24.423	22.251	25.981	20.562		Set 3	11.547	10.637	11.905	3.666	8.606	4.62			2.56572	4.12431	2.48867	2.36775	1.87908	1.09863			2.15909	0.897909	1.28101	1.16709	1.36273	1.0785			2.36453	2.17819	2.43784	0.750704	1.76229	0.946059
		19.455	18.848	11.548	15.461	15.845	5.256			46.975	15.676	28.213	18.565	14.738	18.44			12.077	7.759	13.154	1.726	6.249	4.597			3.46977	3.36151	2.05957	2.75745	2.82593	0.9374			2.46389	0.822222	1.4798	0.973753	0.773023	0.967196			2.47306	1.58885	2.69361	0.353441	1.27964	0.941349
		12.298	13.678	16.947	10.792	14.689	6.158			44.374		27.649	18.761	25.028	20.927			11.147	9.891	8.839	5.412	5.58	5.133			2.19333	2.43945	3.02247	1.92474	2.61976	1.09827			2.32746		1.45022	0.984033	1.31274	1.09764			2.28262	2.02543	1.81	1.10824	1.14264	1.05111
		12.809	12.359	11.851	11.409	14.527	5.41			20.074					18.841			12.527	9.112	10.606	11.07	7.35	4.772			2.28447	2.20421	2.11361	2.03478	2.59087	0.964865			1.0529					0.988229			2.56521	1.86591	2.17184	2.26686	1.50509	0.977185
	Ave.	13.8866	14.2578	13.5095	15.3592	14.0358	5.607		Ave.	27.0803	24.7313	28.4234	22.6348	21.7775	19.0654		Ave.	9.93817	8.62217	10.2196	7.32225	8.0135	4.88342
	Std.	2.50798	4.00509	2.03811	4.02249	2.41393	0.565246		Std.	11.7249	9.17221	6.19606	3.66726	6.45863	2.25155		Std.	3.77995	1.77847	1.45212	3.93961	3.13483	0.250566
Relative	Ave.	2.47665	2.54286	2.4094	2.73928	2.50327	1	Relative	Ave.	1.42039	1.29718	1.49083	1.18722	1.14225	1	Relative	Ave.	2.03508	1.7656	2.09271	1.49941	1.64096	1
	Std.	0.447295	0.714302	0.363494	0.717405	0.430521	0.100811		Std.	0.614984	0.481092	0.324989	0.192351	0.338761	0.118096		Std.	0.774039	0.364186	0.297358	0.806731	0.641934	0.0513096
	p value	0.0051	0.0208	0.0029	0.0142	0.0042	1		p value	0.3096	0.3574	0.0698	0.2242	0.53	1		p value	0.0819	0.0226	0.0033	0.3449	0.1598	1
Supplementary Fig.4c
		HDAC1					HDAC2					HDAC3					AcK					H3K4ac					H3K9ac
		P	NP				P	NP				P	NP				P	NP				P	NP				P	NP
	1 st	60.0346	25.6079				54.4237	42.7701				34.1174	78.4675				64.5354	33.3208				66.8338	49.1741				60.0532	29.7446
	2 nd	65.4234	32.8743				51.9823	47.1238				41.9832	65.8745				60.1234	38.8743				60.3872	53.8842				65.2378	32.8743
				p value					p value					p value					p value					p value					p value
	Ave.	62.729	29.2411	0.0178	*	Ave.	53.203	44.947	0.0805		Ave.	38.0503	72.171	0.0442	*	Ave.	62.3294	36.0976	0.0178	*	Ave.	63.6105	51.5292	0.094		Ave.	62.6455	31.3094	0.0092	*
	Std.	3.81044	5.13815			Std.	1.72634	3.07855			Std.	5.56201	8.90457			Std.	3.11969	3.92692			Std.	4.55844	3.33057			Std.	3.66612	2.21306
Supplementary Fig.4d
	HDAC1		HDAC2		HDAC3		AcK		H3K4ac		H3K9ac				Nuclei	HDAC1		HDAC2		HDAC3		AcK		H3K4ac		H3K9ac				divided	HDAC1		HDAC2		HDAC3		AcK		H3K4ac		H3K9ac
	out	in	out	in	out	in	out	in	out	in	out	in				out	in	out	in	out	in	out	in	out	in	out	in			by nuclei	out	in	out	in	out	in	out	in	out	in	out	in
Set 1	111.889	29	44.98	69.884	51.523	54.833	25.125	33.234	44.557	41.814	48.661	22.714			Set 1	177.609	187.609	141.614	208.432	138.75	212.091	77.688	65.235	36.198	58.945	228.154	211.173			Set 1	0.708312	0.178006	0.237103	0.376512	0.286186	0.334594	0.435707	0.606301	1.1006	0.978623	0.252844	0.116059
	82.265	67.725	58.045	74.647	21.344	53.692	50.812	34.969	32.229	40.871	65.941	16.719				180.625	100.703	189.523	169.25	175.136	220.068	57.871	53.306	33.849	48.252	184.615	170.942				0.520778	0.415706	0.305972	0.402173	0.118556	0.327632	0.88116	0.637953	0.79609	0.956552	0.342631	0.0854267
	79.297	36.441	56.812	91.5	21.618	26.676	29.906	27.438	30.014	26.857	28.017	11.081				189.25	68.797	179.727	204.341	157.864	177.409	48.048	46.944	26.629	54.28	164.25	97.885				0.501989	0.22368	0.299473	0.492971	0.120078	0.162779	0.518617	0.500562	0.741377	0.628566	0.145577	0.056619
	65.583	27.083	92.404	60.4	39.824	46.194	28.109	35.094	47.971	36.893	47.657	14.929				128.172	171.844	221.045	169.455	149.773	154.023	55.014	52.969	34.139	45.621	134.519	195.923				0.415173	0.166239	0.487089	0.325415	0.221204	0.281879	0.487454	0.640233	1.18493	0.863451	0.247627	0.0762806
	120.646	39.783	94.583	68.706	23.294	46.417	29.609	28.938	47.257	32.293	50.688	18.846				129.812	213.75	199.318	162.818	165.455	118.795	54.909	57.409	22.544	41.942	187.5	193.654				0.763749	0.244194	0.498575	0.370165	0.129387	0.283239	0.513467	0.527927	1.1673	0.755791	0.263376	0.0962948
	95.917	30.714	55.406	94.917	32.4	38.562	21.438	35.797	27.3	25.55	60	21.625				171.188	242.922	158.727	182.886	164.091	186.545	42.75	48.462	45.441	39.247	207.327	189.404				0.607202	0.188527	0.292061	0.511381	0.179967	0.235308	0.371769	0.653058	0.674339	0.597977	0.311762	0.110494
	61.618	24.8	93.705	78.935	28.119	46.029	41.766	41.094	28.7	17	56.375	15.65				148	132.844	206.295	167.205	158.727	72.5	42.812	52.45	41.722	51.231	178.865	188.5				0.390072	0.152226	0.493947	0.425275	0.156188	0.280872	0.724288	0.749694	0.70892	0.397871	0.292926	0.0799646
	91.5	35.071	95.679	60.361	41.484	48.286	49.188	27.547	55.471	17.814	55.235	19.581			Set 2	153.547	146.438	197.409	150.182	235.364	132.409	61.4	42.19	39.447	31.366	183.577	172.404				0.57924	0.215271	0.504352	0.325205	0.230424	0.294644	0.852997	0.50255	1.37019	0.416922	0.287002	0.10005
	65.161	33.568	81.214	71.7	18.578	62.861	25.219	19.984	31.143	12.836	46.583	24.083				160.234	157.297	212.705	204.091	176.182	168.045	52.146	56.115	51.231	29.058	144.962	177.019				0.412501	0.206045	0.428103	0.386296	0.103192	0.383582	0.437337	0.364576	0.769265	0.300416	0.242046	0.123054
	71.909	28.13	65.383	64.154	31.569	60.923	42.062	33.781	63.886	26.229	72.938	19.129				116.094	200.062	204.5	186.909	161.886	154.841	51.875	68.567	31.966	47.242	206.788	213.154				0.455219	0.172666	0.344653	0.34564	0.175351	0.371756	0.729421	0.61628	1.57805	0.613868	0.378988	0.0977408
	78.857	49.083	90.833	76.847	40.538	35.871	49.625	20.953	14.829	33.871	59.812	13				122.844	147.219	168.159	141.409	181.114	142.886	59.167	43.765	29.278	33.839	234.462	175.981				0.499204	0.301279	0.478808	0.414026	0.22517	0.218887	0.860576	0.382254	0.366292	0.792723	0.310785	0.0664243
	86.75	44.403	39.241	61.781	35.889	30.613	51.125	31.969	64.629	38.683	77.698	19.444				221.562	155.141	202.795	214.75	226.864	222.682	73.27	43.938	47.062	26.629	161.404	178.481				0.54917	0.272552	0.206851	0.332855	0.199347	0.186802	0.886588	0.583223	1.5964	0.905344	0.403721	0.0993503
	95.977	45.69	104.516	77.784	41	50.818	39.984	46.922	26.643	40.129	57.881	24.062				135.484	189.906	144.227	188.341	183.591	159.614	66.136	72.649	45.425	34.129	180.577	235.058				0.607582	0.280452	0.550935	0.419074	0.227736	0.310094	0.693386	0.856016	0.65811	0.939187	0.300751	0.122946
	109.19	42.841	80.892	66.941	45.346	49.5	35.188	30.141	35.1	30.214	49.048	25.844				211.406	178.5	227.682	199.205	175.091	162.977	55.529	40.4	58.168	22.794	220.135	250.038				0.691226	0.262964	0.426406	0.360656	0.251876	0.302052	0.610215	0.549874	0.867007	0.707134	0.254855	0.132051
	89.353	53.549	89.514	80.25	45.047	50.182	32.344	35.984	34.143	37.571	54.014	19.75			Set 3	83.328	144.906	192.545	181.386	173.023	178.659	56.971	66.923	32.968	45.441	207.923	197.192				0.565648	0.328692	0.471855	0.43236	0.250215	0.306214	0.560896	0.65647	0.843368	0.879319	0.280658	0.100914
	89.811	37.182	82.69	76.15	43.111	41.045	21.844	34.344	34.614	54.543	56.909	42.625				174.938	147	204.909	178.795	208.614	158	66.846	46.058	48.968	48.788	223.942	214.904				0.568548	0.228229	0.435883	0.410271	0.239462	0.250459	0.378809	0.626551	0.855002	1.27653	0.295701	0.217795
	78.306	43.809	65.021	79	21.706	62.85	22.531	31.469	18.771	35.971	40.75	20.757				172.969	200.859	209.841	220.773	148.273	118.705	57.871	73.423	54.682	54.462	230.365	232.25				0.495716	0.268906	0.342745	0.425626	0.120567	0.383514	0.390723	0.574101	0.463664	0.841872	0.211738	0.106059
	85.917	38.048	62.359	50.19	36.788	44.812	31.984	33.812	32.971	33.543	42.832	25.588				217.547	137.109	171.727	175.909	234.636	177.795		63.097	47.995	47.955	173.5	215.385				0.543897	0.233544	0.328713	0.270407	0.20434	0.273445	0.554653	0.616845	0.814419	0.785047	0.222556	0.130743
	92.086	43.071	46.962	65.25	39.938	41.481	33.469	37.734	22.757	51.9	61.42	19				150.625	163.156	202.545	200.614	226.023	195.659		63.969	36.898	47.662	203.885	224.981				0.58295	0.264376	0.247551	0.351545	0.221837	0.25312	0.580405	0.688396	0.562122	1.21468	0.31914	0.0970816
	90.511	28.231	41.125	89.147	25.824	39.733	43.453	29.578	47.1	70.8	52.156	28.853				114.078	172.25	158.841	205.432	160.205			38.419	45.072	45.665	192.346	179.904				0.572979	0.173286	0.216782	0.480294	0.14344	0.242453	0.753544	0.539603	1.16342	1.65702	0.271004	0.147426
	82.227	37.882	91.114	86.5	43.216	45.147	40.625	29.734	19.8	24.329	51.865	24.893																			0.520537	0.232525	0.480289	0.466033	0.240045	0.27549	0.704502	0.542449	0.489081	0.5694	0.269492	0.127192
	72.477	50.906	63.238	54.364	37.047	53.569	44.969	33.797	42.343	24.071	59.177	18.031																			0.458815	0.312469	0.333346	0.292895	0.205779	0.326881	0.779833	0.616572	1.04592	0.563362	0.307485	0.0921305
	68.725	34.85	84.094	77.343	35.241	41.595	66.109	11.125	23.086	28.486	73.267	31.688			Ave.	157.966	162.916	189.707	185.609	180.033	163.879	57.6649	54.8144	40.4841	42.7274	192.455	195.712				0.435063	0.213914	0.443284	0.416698	0.195747	0.253815	1.14643	0.202958	0.570249	0.666692	0.380697	0.161912
	84.212	36.045	79.703	68.944	26.25	37.469	36.188	19.016	20.771	41.086	66.146	36.452			Std.	35.9608	38.1047	24.2492	21.0622	29.204	36.3915	9.19073	10.8077	9.37563	9.76796	27.6153	31.7021				0.533103	0.22125	0.420138	0.371447	0.145807	0.228638	0.627557	0.346916	0.513066	0.961584	0.343696	0.186254
	65.706	48.846	78.649	74.891	34.375	45.17	33.859	24.406	23.414	46.614	55.539	29.676																			0.415951	0.299824	0.414582	0.403488	0.190937	0.27563	0.587168	0.445248	0.578351	1.09096	0.288582	0.151631
	68.586	57.029	79.077	64.216	36.308	52.882	26.609	18.375	57.729	16.886	56.871	29.432			p avlue	0.878	1	0.8359	1	0.5811	1	0.7454	1	0.7884	1	0.8997	1				0.434183	0.350052	0.416838	0.345974	0.201674	0.322689	0.461442	0.335222	1.42597	0.395203	0.295503	0.150385
	82.452	24.903	63.291	65.381	35.735	24.923	34.109	30.5	23.443	27.957	66.836	22.588																			0.521962	0.152858	0.333626	0.352251	0.198491	0.152082	0.591504	0.556423	0.579067	0.654311	0.347282	0.115415
	93.226	43.594	74.692	54.432	32.023	33.01	22.594	30.078	60.457	32.171	53.958	21.645																			0.590166	0.267586	0.393724	0.293261	0.177873	0.201429	0.391816	0.548724	1.49335	0.752936	0.280367	0.110596
	76.481	41.615	61.333	68.906	42.062	34.732	45.641	32.75	37.171	29.629	51	17.647																			0.484162	0.255439	0.323304	0.371242	0.233635	0.211937	0.791487	0.597471	0.918163	0.693443	0.264997	0.0901684
	86.731	28.161	78.889	57.614	50.364	42.984	41.922	26.172	50.229	31.143	42.375	22.531																			0.54905	0.172856	0.415847	0.310405	0.279749	0.262291	0.726994	0.477466	1.24071	0.728877	0.220182	0.115123
	72.367	71.194	67	71.692	38.973	17.409	39.047	22.953	17.657	30	61.952	25.8																			0.458119	0.436999	0.353177	0.386253	0.216477	0.106231	0.677137	0.41874	0.436147	0.702126	0.321904	0.131827
	94.091	47.216	55.019	60.81	54.258	35.5	51.031	33.844	27.971	39.7	65.435	25.438																			0.595642	0.289819	0.290021	0.327624	0.301378	0.216623	0.884958	0.617429	0.690913	0.929146	0.340002	0.129977
	81.568	26.605	60.464	56.976	51.514	40.5	31.766	26.703	37.614	62.98	53.106	23.781																			0.516366	0.163305	0.318724	0.306968	0.286136	0.247133	0.550873	0.487153	0.929106	1.474	0.27594	0.12151
Set 2	76.2	38.417	41.068	65.386	21.281	32.971	29.078	30.031	54.814	25.373	46.964	27.423																		Set 2	0.482384	0.235809	0.216482	0.352278	0.118206	0.201191	0.504258	0.547867	1.35396	0.593834	0.244026	0.140119
	76.355	20.047	60.029	67.1	38.062	22.562	57.3	53.612	50.543	40.373	52.949	12.625																			0.483365	0.123051	0.316431	0.361512	0.211417	0.137675	0.993672	0.978064	1.24847	0.944897	0.275124	0.0645082
	68.232	55.656	100.688	73.281	41.71	33.188	52.05	40.238	66.8	58.941	58.409	17.125																			0.431942	0.341625	0.530756	0.394814	0.23168	0.202515	0.902629	0.734077	1.65003	1.37947	0.303495	0.0875012
	77.906	49.021	54.088	60.135	43.55	40.906	43.325	37.788	65.614	44.059	47.462	21.647																			0.493183	0.300898	0.285114	0.323987	0.2419	0.249611	0.751324	0.689381	1.62074	1.03117	0.246614	0.110607
	98.095	17.893	76.375	60.25	35.382	29.615	64.925	41.975	48.271	61.02	52.65	26.538																			0.62099	0.10983	0.402595	0.324607	0.196531	0.180712	1.1259	0.765766	1.19234	1.42812	0.273571	0.135597
	68.549	33.656	84.917	65.219	33.889	31.625	62.15	59.512	46.486	38.392	42.09	22.812																			0.433949	0.206585	0.447623	0.351378	0.188238	0.192978	1.07778	1.0857	1.14825	0.898533	0.218701	0.116559
	107.312	44.692	78.604	66.471	40.935	33.625	63.65	44.05	43.871	28.804	56.015	36.189																			0.679338	0.274326	0.414345	0.358124	0.227375	0.205182	1.10379	0.803621	1.08366	0.674134	0.291055	0.18491
	67.045	31.969	67.771	61.161	30.5	48.742	61.762	36.125	28.429	19.902	68.467	19.308																			0.424428	0.19623	0.357241	0.329515	0.169413	0.297427	1.07105	0.659042	0.702226	0.46579	0.355756	0.0986554
	62.062	21.422	61.75	58.484	48.608	46.625	70.812	39.575	64.871	61.49	43.745	21.784																			0.392883	0.131491	0.325502	0.315092	0.269995	0.284509	1.22799	0.721982	1.60238	1.43912	0.2273	0.111307
	60.397	15.043	45.529	69.885	43.559	52.345	56	41.175	51.771	31.667	43.958	18																			0.382343	0.0923362	0.239997	0.376517	0.24195	0.319412	0.971128	0.751171	1.2788	0.74114	0.228407	0.0919721
	88.224	9.071	57.608	57.188	43.811	48.355	75.625	44.938	78.614	19.569	72.659	16.147																			0.558501	0.0556791	0.303669	0.30811	0.24335	0.295065	1.31146	0.819821	1.94185	0.457997	0.377538	0.0825041
	60.958	24.423	73	68	40.5	40.562	46.012	40.25	23.5	67.863	40.34	19.952																			0.385894	0.149912	0.384805	0.366361	0.224959	0.247512	0.797921	0.734296	0.580475	1.58828	0.209608	0.101946
	63.212	32.929	74.962	41.19	40.857	24.686	74.325	49.438	40.614	40.137	66.943	24																			0.400163	0.202123	0.395147	0.221918	0.226942	0.150635	1.28891	0.901916	1.00321	0.939374	0.347838	0.122629
	54	29.548	47.75	50.806	48.71	42.062	74.475	37.488	75.343	44.784	46.038	20.946																			0.341847	0.18137	0.251704	0.273726	0.270561	0.256665	1.29151	0.683908	1.86105	1.04813	0.239215	0.107025
	72.861	40.438	76.077	54.903	51.077	34.094	74.362	40.425	41.457	42.529	73.223	24.667																			0.461246	0.248214	0.401024	0.295799	0.283709	0.208044	1.28955	0.737489	1.02403	0.995357	0.380469	0.126037
	60.676	35.95	72.636	50.383	44.65	35.938	64.35	59.038	33.957	34.667	63.297	16.774																			0.384109	0.220666	0.382886	0.271447	0.24801	0.219296	1.11593	1.07705	0.838774	0.811353	0.328893	0.0857077
	69.875	45.95	66.844	52.519	60.059	38.717	103.95	57.275	54.486	29.098	63.949	24.375																			0.442343	0.282048	0.352354	0.282955	0.3336	0.236253	1.80266	1.04489	1.34586	0.681015	0.332281	0.124546
	48.586	35.406	65.477	47.795	51.386	88.067	72.625	48.925	73.031	32.98	38.439	22.933																			0.307573	0.217327	0.345149	0.257503	0.285425	0.53739	1.25943	0.892557	1.80394	0.77187	0.19973	0.117178
	39.643	30.62	51.833	50.773	63.618	49.778	64.2	47.6	71.594	26.431	57.871	17.625																			0.25096	0.18795	0.273227	0.273548	0.353368	0.303748	1.11333	0.868385	1.76845	0.618596	0.300699	0.090056
	54.654	22.5	51.147	44	38.806	53.25	71.038	49.238	85.828	51.275	76.083	20.971																			0.345987	0.138108	0.269611	0.237057	0.215549	0.324935	1.23191	0.898268	2.12004	1.20005	0.395329	0.107153
	62.786	41.912	68.973	47.568	55.656	63.865	57.012	42.425	73.125	57.863	38.034	14.462																			0.397466	0.257262	0.363577	0.25628	0.309143	0.389708	0.988678	0.773975	1.80626	1.35424	0.197626	0.0738944
	57.016	38.194	102.25	49.412	48.538	63.205	63.7	51.3	72.266	43	48.094	15.885																			0.360939	0.23444	0.53899	0.266215	0.269606	0.385681	1.10466	0.935885	1.78505	1.00638	0.249898	0.0811653
	31.188	27.8	62.192	57.875	41.143	58.667	64.325	46.612	70.125	42.765	51.353	15.529																			0.197435	0.170641	0.327832	0.311811	0.22853	0.35799	1.1155	0.85036	1.73216	1.00088	0.266831	0.0793463
	47.304	51.208	73.35	46	27.065	78.15	49.162	44.312	33.812	59.549	48.735	26.577																			0.299458	0.314322	0.386649	0.247833	0.150333	0.476876	0.852547	0.808401	0.835192	1.3937	0.253228	0.135797
	35.551	55.333	77.406	59.308	41.258	56.423	52.35	56.388	79.906	68.549	46.139	21.115																			0.225055	0.339642	0.40803	0.319532	0.229169	0.344296	0.907832	1.02871	1.97376	1.60433	0.239739	0.107888
	55.739	46.683	75.981	63.969	61.138	64.953	60.8	44.812	59.344	30.333	47.188	18.25																			0.352855	0.286547	0.400518	0.344644	0.339593	0.396347	1.05437	0.817522	1.46586	0.709919	0.24519	0.0932495
	66.571	38.429	68.871	50.935	57.433	82.794	58.288	31.338	64.812	28.039	42.556	23.692																			0.421427	0.235883	0.363039	0.274421	0.319014	0.505214	1.01081	0.571711	1.60092	0.65623	0.221122	0.121056
	36.839	29.344	45.941	56.955	60.969	65.613	64.788	40.538	53.359	18.314	44.778	9.875																			0.233209	0.180118	0.242169	0.306854	0.338654	0.400374	1.12353	0.73955	1.31802	0.428624	0.232668	0.0504569
	56.892	46.614	54.312	41.914	53.938	61.308	40.525	42.412	25.75	25.471	39.531	27.75																			0.360154	0.286124	0.286295	0.225819	0.2996	0.374105	0.702767	0.773738	0.636052	0.596128	0.205404	0.14179
	62.824	43.386	52.615	49.794	41.034	58.774	56.462	53.5	37.719	14.922	58.531	17.588																			0.397707	0.26631	0.277349	0.268273	0.227925	0.358642	0.97914	0.976021	0.931699	0.349237	0.304129	0.0898669
	33.824	41.167	55.75	45.794	39.541	66.375	55.675	34.812	91.234	12.627	64.29	22.75																			0.214123	0.252689	0.293875	0.246723	0.219632	0.405024	0.965492	0.635089	2.25358	0.295525	0.334052	0.116242
	40.25	45.983	51.892	53.952	64.621	89.556	48.538	48.912	98.281	17.51	67.765	15.077																			0.254802	0.28225	0.273538	0.290675	0.35894	0.546476	0.841725	0.89232	2.42764	0.409807	0.352109	0.0770368
	58.892	22.419	31.906	78.476	52.55	83.719	69.238	47.388	39.359	24.706	66.143	19																			0.372815	0.137611	0.168186	0.422802	0.291891	0.510858	1.2007	0.864517	0.972209	0.578224	0.343681	0.0970816
Set 3	33.219	27.846	74.062	56.077	62.097	45.125	62.05	44.525	47.922	24.627	58.219	16.062																		Set 3	0.210293	0.170923	0.390403	0.302124	0.34492	0.275355	1.07604	0.812287	1.18372	0.576375	0.302507	0.0820697
	29.607	41.118	62.5	71.882	63.922	97.765	34.15	41.988	62.453	23	76.841	9.038																			0.187427	0.252388	0.329456	0.387276	0.355057	0.596568	0.592215	0.766003	1.54266	0.538296	0.399268	0.0461802
	31.964	41.562	59.892	65	65.219	58.345	64.2	35	32.219	19.824	72.786	7.139																			0.202348	0.255114	0.315708	0.350198	0.362261	0.356025	1.11333	0.638518	0.795843	0.463965	0.378198	0.0364771
	43.308	23.469	44.871	62.5	43.25	78.038	47.262	28.888	79.609	18.431	79.077	11.469																			0.274161	0.144056	0.236528	0.336729	0.240234	0.476192	0.819598	0.527015	1.96643	0.431363	0.410886	0.0586015
	41.794	29.023	75.542	63.714	47.881	56	45.625	41.25	44.5	52.294	65.906	12.656																			0.264577	0.178147	0.398204	0.34327	0.265957	0.341715	0.791209	0.752539	1.0992	1.2239	0.342449	0.0646666
	32.295	37.65	69.8	46.15	54.721	50.857	58.188	33.35	44.938	36.667	58.75	19.971																			0.204443	0.231101	0.367936	0.248641	0.30395	0.310332	1.00907	0.608417	1.11002	0.858161	0.305266	0.102043
	41.378	36.067	68.903	73.188	36.27	70.957	32.988	38.4	55.312	30.824	54.5	11.667																			0.261943	0.221385	0.363208	0.394312	0.201463	0.432984	0.572064	0.700546	1.36626	0.721411	0.283183	0.0596132
	48.647	34.9	62.269	73.294	42.083	72	48.988	39.438	52.234	23.588	47.688	17.472																			0.307959	0.214221	0.328238	0.394884	0.233751	0.439348	0.849529	0.719482	1.29023	0.552058	0.247788	0.0892742
	42.645	34.676	62.885	60.083	80.682	44.645	54.662	29.35	62.156	36.471	58.176	13.643																			0.269964	0.212846	0.331485	0.323707	0.448151	0.272426	0.947925	0.535443	1.53532	0.853574	0.302284	0.0697097
	42.794	36.028	40.45	65.429	84.25	76.75	47.975	31.288	44.453	56	65.769	14.846																			0.270907	0.221145	0.213224	0.35251	0.46797	0.468333	0.831962	0.570799	1.09804	1.31063	0.341737	0.0758565
	40.506	39.71	37.906	51.023	72.393	81.017	36.888	42.45	41.625	47.137	50.324	20.903																			0.256423	0.243746	0.199814	0.274895	0.402109	0.494371	0.639696	0.774432	1.02818	1.1032	0.261485	0.106805
	41.183	40.125	51.81	72.441	32.5	91.462	45.062	46.675	40.281	57.98	89.081	11.968																			0.260709	0.246293	0.273106	0.390288	0.180522	0.558107	0.781446	0.85151	0.994983	1.35697	0.462867	0.0611512
	32.824	37.935	45.217	61.676	61.774	64.159	58.95	30.438	40.281	48.588	53.75	22.562																			0.207792	0.232851	0.238352	0.33229	0.343126	0.391502	1.02229	0.555292	0.994983	1.13716	0.279286	0.115282
	27.81	33.194	63.667	73.731	62.833	60.625	48.262	31.95	103.609	48.314	52	14.241																			0.176051	0.20375	0.335608	0.397238	0.349008	0.369937	0.836939	0.582876	2.55925	1.13075	0.270193	0.0727652
	39.295	56.276	73.583	83.843	49.216	93.328	54.3	42.675	48.094	43.51	56.882	25.412																			0.248757	0.34543	0.387878	0.451718	0.273372	0.569493	0.941648	0.778536	1.18797	1.01832	0.29556	0.129844
	51.429	42.137	52.714	82.577	66.206	59.971	69.838	34.538	59.25	42.902	51.484	20.649																			0.325571	0.258643	0.277871	0.444897	0.367743	0.365947	1.2111	0.63009	1.46354	1.00409	0.267512	0.105507
	48.514	40.062	49.088	65.883	68.444	91.3	40.45	30	52.266	41.098	49.905	16.719																			0.307117	0.245906	0.258757	0.354956	0.380175	0.557118	0.701467	0.547301	1.29103	0.961865	0.259308	0.0854267
	32.745	49.677	73.714	64	72.346	61.591	52.8	37.8	96.719	25.451	48.182	24.212																			0.207292	0.304925	0.388568	0.344811	0.401848	0.375832	0.915635	0.6896	2.38906	0.59566	0.250355	0.123713
	45.765	36.538	45.784	83.636	54.875	55.898	68.7	45.412	44.906	25.98	66.765	16.19																			0.289715	0.224276	0.241341	0.450603	0.304805	0.341093	1.19137	0.828468	1.10923	0.608041	0.346913	0.0827238
	39.471	48.622	52.615	65.667	59.794	56.625	63.812	36.962	61.172	40.373	56.5	18.654																			0.249871	0.298449	0.277349	0.353792	0.332128	0.345529	1.1066	0.674312	1.51101	0.944897	0.293575	0.0953137
	36.094	42.581	72.929	63.875	50.25	72.381	47.2	36.2	62.062	24.784	43.5	20.423																			0.228493	0.261368	0.38443	0.344137	0.279115	0.441673	0.818522	0.66041	1.533	0.580049	0.226027	0.104353
	32.962	44.429	67.731	76.036	64.645	73.441	68.35	59.412	44.016	65.647	50.25	20.811																			0.208666	0.272712	0.35703	0.409657	0.359073	0.448141	1.1853	1.08388	1.08724	1.53641	0.2611	0.106335
	39.378	39.986	55.206	91.091	65.667	93.097	34.9	56.075	71.938	36.137	49	9.706																			0.249282	0.24544	0.291007	0.490768	0.36475	0.568083	0.605221	1.023	1.77694	0.845757	0.254605	0.0495934
	37.444	39.114	80.31	78	56.155	52.059	56.45	30.775	82.172	39.824	48.5	21.786																			0.237039	0.240088	0.423338	0.420238	0.311915	0.317667	0.978932	0.56144	2.02974	0.932048	0.252007	0.111317
	36.883	36.157	69.364	72.188	64.429	73.95	38.462	59.175	55.812	81.549	65.25	25.938																			0.233488	0.221937	0.365638	0.388925	0.357873	0.451247	0.666992	1.07955	1.37862	1.90859	0.339041	0.132532
	63.568	39	65.574	79.647	48.559	70.844	55.925	48.6	59.141	39.725	55.333	28																			0.402417	0.239388	0.34566	0.429111	0.269723	0.432294	0.969828	0.886628	1.46085	0.929731	0.287512	0.143068
	54.234	39.688	68.025	77.812	63.317	54	38.8	41.238	99.25	33.824	69.857	20																			0.343328	0.243611	0.35858	0.419225	0.351696	0.329511	0.672853	0.752321	2.45158	0.791623	0.362979	0.102191
	63.909	40.1	65.926	76.297	73.162	76.769	73.338	51.975	87.578	35.529	58.857	24.381																			0.404575	0.24614	0.347515	0.411063	0.406381	0.468449	1.2718	0.9482	2.16327	0.831527	0.305822	0.124576
	71.238	52.027	70.5	88.094	81.929	46.179	37.9	46.725	126.641	18.627	91	12.143																			0.450972	0.319349	0.371626	0.474621	0.455077	0.281787	0.657246	0.852422	3.12817	0.43595	0.472838	0.0620454
	62.404	51.062	89.938	68.5	74.429	72.944	58.125	31.825	55.641	32.667	53.5	15.706																			0.395048	0.313426	0.47409	0.369055	0.413418	0.445109	1.00798	0.580596	1.37439	0.764545	0.277987	0.0802507
	56.333	48.471	73.972	51.676	73.75	72.333	41.962	56.475	53.75	42.588	69.857	23.7																			0.356616	0.297522	0.389928	0.278413	0.409647	0.44138	0.727687	1.03029	1.32768	0.996737	0.362979	0.121097
	72.054	58.083	65.275	81.188	67.438	58.904	39.562	43.262	77.719	16.824	44.157	12.865																			0.456137	0.356522	0.344084	0.437414	0.374587	0.359436	0.686067	0.789245	1.91974	0.393752	0.229441	0.0657345
	64.325	65.25	52.657	65.902	85.977	65.156	38.462	60.988	59.312	34.02	53.692	21.568																			0.407209	0.400514	0.277571	0.355058	0.477562	0.397586	0.666992	1.11263	1.46507	0.79621	0.278985	0.110203
	88.125	67.885	44.559	78.344	80.812	68.806	49.012	50.45	45.75	31.549	58.393	11																			0.557875	0.416688	0.234884	0.422091	0.448873	0.419858	0.849945	0.920379	1.13007	0.738379	0.303412	0.0562052
Ave.	63.5805	39.2064	66.1676	65.7794	48.3941	54.747	49.5572	38.8923	51.7554	36.5979	56.4056	20.2577																		Ave.	0.402496	0.240655	0.348789	0.354397	0.268807	0.33407	0.859401	0.709527	1.27841	0.856544	0.293085	0.103508
Std.	21.7353	11.2938	15.724	12.1493	15.6692	17.995	15.35	10.2808	21.6239	14.3378	11.2766	6.09094																		Std.	0.137595	0.0693232	0.082886	0.0654564	0.0870353	0.109807	0.266193	0.187556	0.534134	0.335565	0.0585935	0.031122
p value	0.1599	1	0.9746	1	0.6687	1	0.374	1	0.3688	1	0.0081	1																				p=0.143		p=0.931		p=0.421		p=0.470		p=0.234		p=0.008
											*
Supplementary Fig.4e
	Western	H3K9ac
		1st	2nd		Ave.	Std.
	NP	0.0144581	0.0671751		0.0408166	0.0372766
	P	0.0605162	0.140998		0.100757	0.0569095

## Sheet: S Fig. 5
Supplementary Fig.5
		H3K4me2			H3K36me2			H3K9ac			HDAC1			HDAC2			HDAC3			Jarid1B			CD271			Sox2			OCT4			Nanog
Day1		outside	inside		outside	inside		outside	inside		outside	inside		outside	inside		outside	inside		outside	inside		outside	inside		outside	inside		outside	inside		outside	inside
	Set 1	55.155	41.953	Set 1	90.295	117.879	Set 1	113.823	117.089	Set 1	43.81	38.558	Set 1	32.152	40.534	Set 1	28.772	36.304	Set 1	16.789	44.633	Set 1	6.082	19.52	Set 1	56.4885	81.308	Set 1	44.163	65.802	Set 1	15.767	18.605
		60.5	45.233		104.378	94.135		106.125	69.208		49.826	41.267		41.243	41.324		30.25	33.875		49.664	51.16		17.445	30.262		113.204	82.7035		86.698	66.221		22.686	17.023
		62.531	50.167		100.118	86.042		107.372	138.448		42.917	36.194		38.333	25.611		37.326	47.017		42.953	39.129		15.391	19.52		78.936	81.314		72.465	64.988		24.105	17.314
		47.244	58.655		97.556	75.271		126.367	62.429		46.098	40.036		34.194	27.214		39.817	37.81		46.902	44.891		19.531	20.734		94.1395	64.2265		58.163	51.407		16.128	15.035
		54.975	51.333		76.784	109.317		50	92.595		46.671	42.536		31.526	61.1		25.292	51.988		44.055	44.602		17.309	17.328		77.442	75.099		42.814	62.593		9.279	18.151
		57.722	45.43		88.708	143.892		61.836	138.68		46.278	33.047		31.417	26.108		29.262	42.213		42.312	55.727		18.742	24.801		84.0235	97.8955		55.116	65.884		15.105	22.674
		47.083	42.981		80.791	75.6		75.792	130.219		40.74	35.115		33.896	38.686		33.75	43.359		61.875	57.316		21.312	26.285		82.2965	93.4475		61.233	74.744		16.419	26.43
		48.512	51.459		136.701	113.667		60.844	75.459		36.221	49.919		66.741	26.176		25.844	37.351		49.652	48.539		20.668	20.66		105.349	111.633		68.035	67.64		18.616	20.058
		40.893	45.981		98.988	98		112.577	74.25		34.94	37.704		35.538	30.324		46.346	52.844		56.09	38.949		24.746	15.68		115.424	95.221		77.907	57.721		25	17.686
		44.382	46.471		80.75	109.045		99.814	43.988		36.294	37.392		34.779	35.682		33.686	37.988		51.672	52.758		21.523	20.059		94.878	88.4245		85.802	63.372		18.895	20.384
		44.112	45.786		100.795	68.55		88.911	34.59		34.388	41.381		58.545	42.967		31.116	36.443		52.562	35.953		21.891	17.992		65.0525	86.4245		73.36	52.651		14.988	13.151
		43.457	45.559		104	68.643		68.328	74.369		33.557	36.676		45.647	27.057		26.656	28.869		47.875	41.047		20.523	16.418		86.4535	76.5465		87.5	55.081		19.012	15.419
		35.692	26.635		119.912	77.615		72.738	81.392		34.519	23.481		42.618	30.654		12.115	36.765		59.531	38.469		32.383	15.961		108.977	105.849		84.733	73.488		21.651	18.814
		46.841	42.304		115.5	51.638		89.591	92.469		34.188	31.443		26.5	23.942		14.659	50.531		55.004	42.473		23.133	19.082		67.442	71.535		66.837	62.07		15.36	15.337
		38.764	43.038		98.971	70.932		113.364	69.804		35.417	34.4		30.129	26.977		37.943	43.118		55.574	46.234		21.027	18.922		80.1455	83.4885		69.744	75.826		18.244	17.151
		46.324	44.818		129.206	85.784		28.486	74.329		37.5	32.386		39.441	28.676		33.614	45.468		49.078	53.77		17.66	29.445		75.715	97.744		68.802	65.535		20.884	17.965
		38.848	36.176		109.796	99.717		134.304	69.649		33.42	34.863		36.574	40.9		48.942	34.486		43.641	46.672		15.922	23.07		77.425	75.3875		79.538	52.4		22.288	13.75
		47.873	28.989		152.952	101.468		82.39	51.886		40.304	23.112		57.798	26.937		16.247	31.658		84.245	69.019		28.889	27.615		71.0375	101.556		60.475	76.025		19.138	22.038
		35.357	39.753		94.42	85.35		64.533	64.875		37.214	30.948		45.899	37.7		24.683	34.344		59.832	68.981		26.365	30.288		63.225	83.0875		50.675	69.562		16.85	22.4
		50.893	29.556		100.177	98.297		101.016	51.953		41.036	30.397		57.342	37.432		33.721	28.781		73.12	68.798		29.784	30.433		76.4875	93.5625		73.912	48.338		22.162	18.35
		76.49	50.281		96.684	127.523		88.81	66.108		44.99	32.854		57.224	77.136		48.857	25.838		81.995	53.452		31.192	19.221		83.875	106.388		69.488	54.238		18.412	19.362
		77.9	78.164		101.029	90.192		51.568	66.156		45.638	51.246		71.571	58.519		25.909	59.281		78.327	57.726		37.774	21.663		75.044	93.669		61.438	61.762		19.038	19.338
		73.063	68.05		102.688	117.714		95.031	71.568		45.747	27.983		65.438	71.476		25.344	31.455		65.976	72.591		22.37	31.37		120.787	59.556		111.125	41.412		35.075	14.388
		98	77.853		71.5	103.983		59.614	53		57.676	42.059		42.681	65.483		25.932	51.25		62.947	55.207		25.293	19.721		78.844	82.406		62.338	51.138		17.438	16.588
		81.6	90.477		121.654	82.773		75.724	79.419		49.586	43.705		44.923	36.856		33.914	35.226		89.812	66.26		37.163	19.986		82.75	119.631		60.138	84.05		16.625	29.562
		77.562	54.812		139.706	88.948		62.45	95		60.125	31		37.676	65.345		46.45	56.235	Set 2	81.601	63.082	Set 2	28.615	20.894	Set 2	73.075	85.081	Set 2	41.162	52.6	Set 2	11.175	16.938
		97.786	79		111.453	88.519		72.545	64.966		58.5	44.212		58.314	62.423		39.932	38.793		77.74	65.087		39.221	26.543		87.706	65.8875		73.45	46.638		21.112	13.162
		78.938	75.857		126.128	95.712		80.55	127.423		54.281	37.071		51.64	72.712		36.925	60.423		49.839	42.708		18.219	17.818		104.425	89.5625		64.9	53.925		17.238	16.475
		111.955	54.159		95.721	64.633		65.719	67.654		67.182	30.955		68.869	39.25		42.688	38.808		55.38	39.934		22.679	20.073		67.975	52.775		55.488	33.125		14.062	11.475
		60.725	74.176		96.59	79.231		140.392	100.529		68.647	37.971		42.885	59.904		61.353	37.706		60.672	44.547		23.752	20.336		100.875	109.294		78.9	69.112		20.25	21.762
		72.345	64.206		118.5	75.5		76.027	94.875		65.31	49.412		55.364	73.69		41.784	45.406		49.569	46.971		17.204	20.146		75.019	54.75		51.112	46.75		16.625	13.75
		72.543	74.25		66.617	121.346		88.795	111.205		48.129	54.568		41.95	51.308		53.341	57.227		70.489	50.234		32.139	22.27		53.9625	76.175		40.675	54.2		12.862	17.8
		84.218	58.528		90.467	100.352		125.742	100.812		58.161	35.819		60.867	72.037		32.71	51.75		50.131	56.496		24.27	19.029		78.856	114.656		52.188	106.3		12.1	33.388
	Set 2	102.694	70.297	Set 2	93.613	85.75	Set 2	75.667	79.541	Set 2	51.898	58.219	Set 2	70.484	59.917	Set 2	32.048	39.162		46.321	40.993		15.175	15.423		84.1625	76.694		68.312	61.462		16.2	19.9
		75.02	84.121		136.516	65.882		73.806	78.731		53.461	52.431		89.323	58.235		60.167	52.231		54.993	45.328		14.255	19.62		54.475	87.125		41.688	57.1		10.912	18.3
		74.494	95.341		97.594	124.258		57.133	58.29		40.674	57.727		72.891	52.129		68.767	33.387		46.168	61.168		19.401	19.839		74.069	77.1125		61.312	55.312		18.112	17.075
		91.314	91.405		101.75	120.443		163.806	51.111		46.886	47.024		75.017	69.914		6.516	34.917		45.985	40.234		17.635	17.102		10.9535	62.593		9.351	38.021		8.804	14.804
		100.961	96.6		129.139	113.323		111.517	83.562		54.275	55.4		82.861	65		51.433	36.781		48.277	31.635		17.62	13.547		71.959	70.093		63	43.01		16.948	16.495
		70.405	89.183		119.45	101.794		85.167	84.853		34.772	52.55		76.167	47.235		56.167	37		47.015	34.613		23.358	16.628		45.2115	53.4175		50.01	40.577		17.021	16.196
		83.771	77.417		112.417	124.5		116.159	131.886		34.7	40.317		71.306	60.853		54.955	82.409		48.328	35.482		23.693	7.92		61	39.5155		39.711	29.464		18.113	14.423
		54.815	96.784		86.972	62.937		64.203	53.5		38.278	33.595		51.611	32.886		28.826	20.794		48.912	39.08		19.927	13.518		55.4895	44.7215		46.948	32.34		16.186	13.845
		79.417	86.471		104.275	73.977		52.217	41.139		45.792	36.118		62.51	47.5		13.017	19.658		37.964	42.117		15.058	14.912		75.66	38.036		43.175	21.021		14.856	14
		72.059	87.614		141.55	71.806		70	76.344		45.216	30.971		52.562	35.639		32.343	31.297		52.058	44.248		24.54	17.869		62.34	79.505		40.227	35.701		13.464	14.835
		61.7	84.27		133.542	80.569		110.405	37.317		38.883	30.189		36.75	59.745		43.216	47.133		49.482	40.438		19.613	15.007		58.0105	102.299		55.505	50.701		17.567	17.351
		64.114	38.817		87.486	115.083		63.137	68.762		46.955	23.4		36.571	35.542		25.941	34.405		48.255	38.599		18.467	14.686		53.33	75.206		50.454	43.608		14.732	14.784
		60.667	73.607		94.25	78.9		57.392	63.615		39.333	30.262		51.94	38.486		38.647	35.462		53.81	38.701		20.723	16.54		61.2425	82.9845		44.969	46.351		13.68	18.062
		92.82	54.541		96.778	86.016		53.083	52.212		48.607	26.568		45.167	39.525		31.286	26.519		51.321	45.102		17.905	14.139		65.871	51.902		43.165	34.67		13.773	15.134
		89.689	87.404		114.667	108.329		55.05	107.929		40.492	35.827		41.767	44.962		26.383	58.157		100.09	79.06		42.819	42.108		64.464	74.227		52.021	40.124		14.371	13.856
		121.431	57		118.325	104.412		70.696	120.071		31.275	31.686		35.225	54.147		21.058	56.048		83.572	74.066		33.687	38.187		47.629	86.8145		36.928	43.577		13.309	16.825
		84.082	65.938		57.514	87.736		120.615	81.759		35.443	38.219		27.264	29.458		46.346	38.466		71.645	73.277		30.819	32.873		49.531	64.0775		48.093	45.649		14.423	14.608
		91.459	71.25		107.125	87.657		86.629	68.9		53.784	23.9		38.903	29.886		40.757	55.683	Set 3	100.084	81.253	Set 3	44.404	30.404	Set 3	60.227	50.7115	Set 3	50.165	36.66	Set 3	16.515	13.423
		92.229	82.5		101.069	50.792		116.348	47.059		36.9	37.068		45.292	27.347		41.768	25.137		97.849	101.03		44.596	56.265		68.407	88.902		46.938	44.144		15.021	16.247
		83.714	85.341		130.574	96.387		47.039	90.57		41.48	34.795		54.18	29.84		45	39.023		85.042	109.717		33.952	60.38		69.6545	75.799		49.402	44.247		19.041	16.258
		107.547	87.548		81.159	105.855		78.071	26.43		43.453	30.419		78.551	37.841		37.829	15		83.699	62.873		37.711	28.566		68.263	84.526		39.629	46.897		13.722	21.196
		115.174	69.824		77.5	59.171		44.831	90.156		49.536	31.941		68.058	40.4		48.213	42.609		110.5	88.301		42.018	37.295		56.4485	57.9895		44.845	42.897		15.763	15.062
		107.567	88		103.952	94.875		70.531	58.329		40.133	37.7		65.714	35.488		24.188	18.571		117.048	95.476		49.482	43.235		56.4845	105.459		42.619	46.66		18.608	15.866
		112.167	78.1		123.682	107.231		72.72	56.683		52.55	35.383		58.205	38.654		22.667	68.7		83.433	107.423		41.557	60.33		5.6615	56.6575		4.355	35.871		6.218	13.637
		111.125	75.088		113.078	82.636		86.382	117.114		48.562	35.368		38.451	39.795		12.824	46.5		89.907	83.216		47.165	49.392		58.5365	64.351		52.855	46.758		14.629	14.04
		82.567	81.275		152.756	119.261		91.639	85.9		28.683	31.551		39.86	36.826		24.167	44.938		81.371	81.052		41.454	49.216		75.1895	54.7985		44.065	43.395		14.185	15.621
		104.312	74.595		112.622	71.682		48.094	47.117		39.425	25.392		65.081	36.364		21.828	49.9		78.165	87.113		49.206	47.021		38.9075	63.4635		41.411	43.484		11.419	14.726
		61.8	43.871		87.776	72.663		43.1	58.839		26.486	18.815		29.724	36.709		36.967	64.946		84.742	83.155		47.237	45.753		114.564	72.726		33.492	41.065		18.984	12.976
		50.031	48.725		51.841	83.719		47.659	24.769		18.422	42.176		22.69	25.027		36.341	33.442		90.474	82.113		46.928	43.196		65.016	64.0405		45.726	52.169		14.355	15.065
		59.49	60.019		67.162	85.64		53.629	66.781		27.353	30.904		54.188	34.047		28.694	36.375		95.722	78.619		47.103	39.464		76.222	99.351		51.218	51.145		13.169	15.968
		71.091	68.367		87.15	51.15		51.608	49.51		37.682	31.517		30.533	27.525		32.49	53.078		77.351	81.464		46.557	34.866		103.799	60.5525		47.75	41.806		15.185	14.137
		64.238	44.926		117.69	62.288		60.625	55.444		46.788	18.397		27.869	36.019		37.906	40.014		105.196	89.979		56.227	43.227		58.5725	47.77		52.218	40.565		13.016	14.137
		59.886	58.911		127.343	95.569		70.25	66.346		31.318	33.268		36.214	27		35.797	33.981		103.68	79.928		59.258	44.216		76.3425	71.222		40.056	35.992		17.694	12.992
	Set 3	67.583	48.466	Set 3	74.696	54.118	Set 3	54.033	66.85	Set 3	41.833	31.017	Set 3	37.159	43.941	Set 3	20.2	48.85		99.052	77.021		49.66	41.454		52.206	92.631		41.975	64.038		22.188	21.225
		59.923	56.657		68.883	43.2		63.118	69.027		36.654	33.357		43.233	29.643		21.735	42.622		65.175	83.485		34.155	40.144		77.0625	88.25		68.9	77.862		20.688	22.788
		62.057	64.512		70.49	63.596		67.344	53.826		35.429	37.9		51.647	35.962		45.812	40.304		68.041	72.66		35.567	34.206		95.406	121.494		60.188	68.862		23	24.112
		67.138	61.662		82.443	60.443		89.131	59.182		53.121	27.438		52.582	17.082		43.107	57.386		79.433	75.784		36.103	43.649		120.156	112.781		66.25	64.238		26.975	22.388
		86.593	62.429		102.212	75.741		22.613	92.764		62.779	33.595		58.925	35.611		6.84	49.778		93.825	83.143		33.571	21.579		93.4625	68.35		70.712	63.138		23.275	20.838
		59.414	71.308		55.162	64.054		55.613	99.265		37.314	27.654		23.265	37.297		31.4	54.647		90.119	81.952		28.214	23.317		65.5875	73.756		64.688	61.638		21.8	22.225
		78.934	67.5		88.145	60.953		53.594	95.441		42.082	37.058		33.551	36.391		55.406	55.706		102.254	129.143		35.135	58.913		62.931	93.8875		67.625	54.112		23.238	20.862
		79.529	56.738		69.9	73.781		55.567	75.225		40.743	36		23.738	32.625		33.133	34.575		108.119	122.254		37.579	41.317		83.125	66.069		99.575	53.65		27.138	17.712
		76.71	55.953		92.418	90.364		93.773	52.2		34.391	33.719		26.241	48.023		45.659	42.5		121.714	69.913		60.595	17.397		56.6375	61.619		63.762	51.962		24.312	19.85
		85.902	63.738		45.948	93.85		46.524	63.912		42.784	42.548		19.427	36.55		33.167	39.324		74.579	75.952		17.167	17.968		81.025	77.875		81.1	58.625		23.288	19.325
		66.81	49.938		70.881	86		31.028	80.63		29.143	30.425		52.119	24.681		5.083	48.222		104.246	87.421		30.5	25.143
		98.167	47.077		86.773	66.629		85.5	46.117		52.854	23.01		28.341	40.5		8.154	49.583
		69.85	63.59		129.835	59.638		91.459	56.393		28.25	32.639		31.266	26.412		7.162	42.361
		93.568	61.983		66.371	65		43.471	56.353		48.591	44.4		39.299	25.466		21.255	43.196
		72.253	81.173		113.418	82.583		58.719	65.983		39.709	43.942		31.696	30.417		28.359	47.117
		66.133	59.151		91.157	96.4		73.767	39.571		37.517	28.698		32.257	46.083		57.033	18.686
		50.698	61.588		125.182	79.837		81.373	81.757		43.849	39.824		29.227	44.365		6.725	31.486
		64.307	57.722		90.625	71.488		89.019	67.395		42.352	36.722		34.365	26.512		6.481	27.884
		69.062	52.5		106.231	124.633		84.324	57.152		44.866	31.543		36.654	37.114		34.441	26.962
		49.462	64.595		157.806	61.803		94.333	51.868		30.558	38.452		31.694	42.898		32.542	31.603
		46.804	60.875		133.421	92.032		53.595	46.235		29.929	41.202		28.561	36.75		18.929	30.725
		43.625	73.797		198.766	131.817		60.786	69.731		34.896	45.152		47.047	50.154		41.071	27.423
		68.792	52.286		86.731	114.706		107.886	110.076		54.639	32.548		64.471	41.333		55.932	55.557
		66.886	57.567		211.375	107.735		67.232	75.987		52.614	39.067		60.452	36.5		42.261	60.544
		62.866	71.899		103.892	150.114		24.542	50.928		43.093	39.532		50.838	27.975		39.688	32.145
		91.192	78.244		118.857	155.952		68.469	89.404		56.769	30.151		49.881	33.226		36.781	61.212
		84.55	63.778		61.917	94.317		57.052	67.738		56.483	35.639		35.889	37.65		27.557	44.512
		82.056	50.413		114.174	86.233		45.282	65.952		46.308	30.385		35.188	31.8		27.379	33.595
		67.371	42.131		93.75	91.774		61.816	57.269		35.7	24.598		47.792	47.393		36.316	32.231
		80.706	56.152		166.917	98.206		62.87	72.31		43.25	41.228		32.483	61.206		27.449	52.048
		71.467	77.31		104.883	124.972		49.881	26.587		41.4	51.966		34.967	36.847		29.976	14.8
		83.738	50.275		92.517	88.841		59.319	42.071		35.595	44.043		38.067	33.727		27.13	27.31
		75.854	69.649		114.188	109.453		61	76.308		40.083	40.486		26.844	48.094		31.013	31.731
		67.023	67.268		92.481	88.52		60.028	82.188		38.591	35.536		30.557	63.041		29.5	34.281
	Ave.	71.8116	62.9716		103.703	90.0834		74.8445	72.5066		42.9297	36.3028		45.5237	41.3535		33.0441	41.0324		69.3756	63.1038		29.7145	27.675		73.5872	78.9163		57.3258	53.3838		17.5064	17.5644
	Std.	19.8188	16.3939		27.6481	22.7193		26.1083	24.38		9.36779	8.12053		15.3923	13.6183		13.2442	12.1429		22.3986	21.9438		12.0897	12.6146		21.2005	19.1357		17.6085	14.1128		4.63661	3.85872
		H3K4me2			H3K36me2			H3K9ac			HDAC1			HDAC2			HDAC3			Jarid1B			CD271			Sox2			OCT4			Nanog
Day 3		outside	inside		outside	inside		outside	inside		outside	inside		outside	inside		outside	inside		outside	inside		outside	inside		outside	inside		outside	inside		outside	inside
	Set 1	53.466	51.276	Set 1	73.986	60	Set 1	51.533	25.889	Set 1	37.011	34.983	Set 1	50.884	48.562	Set 1	42.333	37.722	Set 1	60.721	52.794	Set 1	37.294	29.993	Set 1	36.7025	49.576	Set 1	58.911	34.291	Set 1	23.797	23.418
		66.844	62.519		93.167	57.781		29.417	29.656		43.453	31.019		42.222	54.875		43.354	73.969		49.772	49.647		31.963	27.221		34.291	23.0315		49.987	29.215		24.013	23.987
		98.128	62.392		38.667	41.935		39.081	35.727		57.787	46.882		37.556	29.742		48.189	71.841		59.735	66.132		37.36	46.772		31.867	32.886		55.266	29.646		24.924	23.532
		63.85	55.667		46.432	44.094		34.787	17.735		41.45	38.167		41.864	35.969		35.362	32.735		53.551	45.831		35.154	23.022		25.766	31.1015		48.937	37.266		24.025	23.38
		111.892	58.773		41.125	25.808		22.875	28.794		70.514	36.182		42.5	46.846		43.062	47.235		58	51.441		33.147	27.574		34.3545	25.728		57.127	43.975		26.152	24.468
		64.828	63.19		114.062	21.258		24.308	19.154		55.188	32.548		51.703	37.935		37.192	40.058		65.669	38.066		38.25	18.61		27.1265	29.19		56.899	30.949		24.152	24.127
		90.136	45.525		63.098	40.452		24.65	19.323		55.182	30.6		51.51	50.69		42.467	30.839		70.265	44.86		35.162	21.735		24.5695	34.9305		50.114	44.937		23.367	23.949
		64.619	64.6		66.841	42.176		21.159	23.953		51.31	42.833		47.614	45.735		28.614	31.422		61.279	40.904		38.853	19.353		22.7595	17.31		46.848	29.62		23.658	23.684
		88.035	70.907		98.549	34.912		43.794	16.818		59.849	59.14		53.765	56.441		43.912	27.432		65.654	42.603		33.574	15.265		21.5635	20.6075		49.709	34.848		23.342	23.165
		82.857	56.567		68.265	52.683		27.429	26.735		56.829	33.383		59.059	21.15		33.286	54.118		56.294	41.507		36.353	20.074		23.7595	29.5885		48.316	42.886		24.456	24.165
		75.412	71.647		36.588	42.379		35.919	13.27		45.113	40.265		59.912	43.741		35.676	32.486		75.522	49.044		38.89	27.743		25.329	26.1835		54.684	40.051		23.785	24.241
		85.464	48.848		79.452	40.028		24.183	25.486		46.482	32.443		47.419	22.778		26.317	31.135		58.544	46.029		36.691	29.235		29.658	25.323		45.835	35.481		23.835	23.848
		81.208	48.333		133.219	34.382		24.231	23.433		49.833	30.633		44.062	30.206		38.423	24.9		66.868	46.449		33.404	25.743		27.1265	26.848		54.354	52.152		23.734	25.899
		85.577	58.667		71.293	26.219		37.95	21.541		49.154	35.667		49.845	33.125		10.617	32.216		80.64	61.007		51.132	37.147		37.076	24.9555		53.418	32.304		23.734	23.266
		76.064	40		85.071	51.677		33.235	27.091		45.511	25.2		29.321	26.355		43.941	25		60.14	53.037		34.221	29.287		31.5885	29.734		54.367	39.367		24.646	23.759
		77.656	63.846		51.882	44.654		37.5	29.162		46.469	40.558		22.078	41.154		41.023	45.324		67.632	46.265		36.831	24.993		37.4875	23.076		51.873	37.329		24.19	23.291
		69.743	51.514		60.5	77.611		75.281	23.633		37.9	27.784		23.024	20.694		66.469	29.4		69.132	48.647		35.647	26.353		49.209	23.496		56.772	30.785		26.291	23.893
		67.852	78.638		35.226	32.545		37.559	34.136		34.623	43.478		49.452	43.432		53.353	52.727		57.206	52.088		28.39	27.963		39.886	24.6035		54.633	32.298		25.063	23.901
		82.846	79.167		38.769	54.548		38.02	23.243		51.846	44.854		32.885	51.976		55.373	39.541		62.713	49.441		31.493	27.324		34.342	28.2975		41.266	36.719		24.899	25.835
		62.133	44.483		36.042	69.232		34.938	25.333		34.45	22.793		31.125	30.899		55.281	46.7		49.647	46.654		23.522	27.603		33.158	34.43		52.62	38.099		24.165	25.579
		85.567	54.705		47.243	29.344		62.255	41.567		52.05	28.344		37.703	44.281		53.431	87.55		75.831	47.449		42.184	23.971		105.549	91.028		69.972	39.097		37.042	49.208
		80.706	49.918		53.139	28.167		70.839	81.843		53.324	26.656		32.611	50		66.484	53.118		70.397	47.735		43.132	29.926		86.0905	95.6665		54.153	37.417		36.681	33.319
		88.159	36		36.892	57.188		59.194	84.412		49.545	22.562		29.622	28.406		56.065	74.853		54.094	33.375		41.771	24.802		117.382	85.6665		60.25	41.639		74.25	38.792
		79.734	59.786		43.972	40.682		77	96.794		54.141	30.643		35.778	50.091		65.094	51.5		60.021	33.292		34.833	24.656		100.396	100.597		53.597	46.069		67.292	31.125
		79.568	47.192		39.571	32.081		80.489	43.708		39.73	26.519		22.357	19.784		57.298	56.583		58.417	29.938		43.781	22.656		91.132	85.382		54	37.139		34.056	39.333
		97.145	39.586		45.321	26.083		72.087	46.385		41.275	17.8		25.607	21.317		54.783	50.413		57.875	32.49		49.135	25.698		121.055	91.0695		65.292	36.319		67	38.944
		85.773	49.381		47.5	43.381		65.344	85.843		48.886	26.31		33.6	38.952		59.406	74.343		48.115	41.594		37.667	27.99		97.9515	64.1595		54.389	32.153		73.25	29.722
		90.115	62.627		47.286	24.688		62.303	85.863		48.346	30.863		49.405	16.938		50.64	87.902		68.385	32.417		48.646	30.958		117.841	103.104		51.028	45.153		36.736	35.958
		82.659	48.981		51.25	34.045		67.794	82.2		39.932	20.704		41.042	17.477		66.235	60.257		58.5	29		56.292	23.823		106.229	92.757		58.333	27.583		50.875	19.972
		86.639	54.071		51.125	40.306		65.294	56.125		33.115	34.814		44.875	28.444		63.588	53.705		82.073	35.146		45.604	18.177		97.632	91.4375		59.236	27.931		60.292	22.667
		85.477	53.571		51.056	29.194		66.818	74.882		62.326	39.381		46.583	34.139		61.205	59.02		60	39.49		35.833	22.771		94.278	124.618		46.014	35.014		54.889	30.208
		70.337	57		63.308	32.615		73.656	67.3		49.326	35.615		60	21.923		51.246	69.467		75.042	30.208		44.656	23.573		113.514	102.972		54.736	29.597		47.875	48.042
		116.479	46.757		52.833	33.333		68.417	68.65		56.25	25.257		52.381	31.542		60.833	61.55		82.021	36.156		62.396	20.49		108.757	114.209		46.403	23.333		39.569	41.694
	Set 2	84.224	64.788	Set 2	54.656	40.568	Set 2	96.688	83.903	Set 2	38.633	48.058	Set 2	57.219	28.977	Set 2	72.312	97.645	Set 2	70	32.906	Set 2	35.344	24.156	Set 2	98.847	124.834	Set 2	53.111	36.333	Set 2	45.792	60.778
		81.795	79		64.781	48		129.523	56.692		48.977	42.625		51.469	53.923		74.477	46.808		58.792	34.792		34.302	17.948		107.618	110.784		46.486	38.222		47.431	38.194
		97.5	63.324		62.224	43.227		67.688	57.176		43.9	46.588		45.741	24.523		72.062	63.265		89.135	34.75		56.646	15.885		119.409	102.812		51.833	41.222		57.472	36.347
		91.161	63.867		52.226	25.692		126.083	76.125		51.452	37.95		49.839	47.538		85.833	63.125		86.375	37.302		56.562	25.208		95.222	111.451		52.069	43		37.417	40.403
		102.638	45.103		58.028	29.781		69.045	56.773		76.511	29.608		40.5	38.562		67.705	61.682		70.042	30.167		45.021	18.448		90.6595	108.424		48.819	34.528		39.653	41.014
		125.766	48.69		53.875	29.167		71.962	55.952		68.047	46.534		26.812	44.75		73.192	47.976		61.823	29.75		40.854	14.583		90.118	96.903		50.361	28.694		45.958	25.361
		92.662	54.149		45.838	43.273		71.441	52.386		47.475	46.468		27.243	36.045		84.706	74.364		74.719	26.604		49.719	12.542		113.271	106.597		65.597	30.222		40	25.014
		64.1	27.802		63.432	25.386		92.017	66.838		40.414	20.156		53.432	42.659		37.25	47.6		53.833	41.948		35.719	25.552		91.471	88.29		62.971	33.928		42.652	19.986
		69.933	44.568		73.773	33.077		62.4	72.321		46.917	29.591		67.159	29.654		32.617	44.286		61.052	29.333		54.583	24.875		81.0505	45.732		58.565	22.913		27.261	16.826
		60.649	31.676		71.25	21.773		109.655	90.783		41.378	28.432		42	26.977		43.69	54.083		63.337	27.51		39.692	16.346		65.9785	42.4565		53.232	26.536		33.406	27.623
		74.611	44.611		43.861	25.956		59.135	67.062		65.417	30.5		50	30.397		30.923	53.25		39.663	23.971		30.452	16.548		85.732	48.145		66.58	27.696		46.145	24.377
		54.227	36.159		46.886	49.45		85.295	74.159		53.705	26.205		58.068	41.433		38.273	47.986		61.529	31.24		47.029	21.971		78.203	79.1665		62.739	43.043		35.406	35.188
		63.686	32.529		52.452	43.455		97.378	48.267		41.137	32.735		38.581	54.75		45.838	41.85		42.49	25.702		29.49	15.558		83.181	54.7755		56.609	27.261		26.797	16.565
		78.938	37.159		41.645	26.346		65.083	40.2		52.156	27.864		35.387	36.038		44.167	41.817		51.404	28.913		31.058	20.385		90.536	28.2465		69.333	25.203		40.275	29.174
		93.432	36.656		57.676	45.909		67.311	43.462		58.386	28.156		65.054	51.364		59.574	55.404		50.365	23.644		40.01	16.067		80.152	64.2245		69.203	39.406		48.478	25.957
		68.837	31.643		33.676	31.176		56.574	82.243		54.709	19.607		60.811	33.529		49.511	58.973		49.74	29.058		31.654	21.75		75.942	77.3695		58.913	44.261		36.043	25.406
		88.757	33.162		45.762	29.615		59.581	63.279		59.157	27.027		59.429	41.038		37.407	43.672		58.24	26.423		48.731	15.904		79.1015	75.1375		66.522	28.188		32.101	20.855
		78.382	24.125		46.385	48.905		64.361	65.923		57.324	23.5		56.808	41.19		42.25	53.462		58.567	19.462		36.01	15.721		71.674	69.297		50.696	33.348		29.899	24.942
		104.471	30.7		62.706	31.654		93.072	95.348		79.529	26.767		49.039	49.423		77.942	57.971		52.529	22.125		39.394	15.221		80.1305	63.8115		63.188	33.478		39.609	18.812
		90.333	22.078		30.944	26.812		77.147	78.183		51.194	24.469		43	44.312		57.765	48.207		62.644	21.894		46.615	16.337		105.594	63.848		55.174	35.29		29.797	21.043
		81.243	16.438		41.882	23.467		72.15	78.379		48.081	14.15		47.147	38.983		38.175	55.672		55.962	24.788		39.375	24.394		85.8405	63.8915		69.812	35.043		45.565	22.261
		59.6	35.379		51	27.81		66.353	78.167		43.583	36.362		67.938	44.286		52.02	52.35		46.606	27.135		38.846	18.74		88.6015	64.623		60.246	26.275		43.42	23.942
		68.351	35.627		45.676	29.25		98.845	103.517		37.378	29.824		48.794	33.812		61.328	70.833		55.308	24.75		31.596	22.788		89.2175	31.261		65.783	23.377		71.493	18.493
		81.077	42.205		44.095	32.903		69.256	72.294		53	24.114		55.738	49.677		41.93	45.529		62.779	25.308		46.74	19.279		84.8045	59.616		59.841	31.594		54.536	22.507
		54.333	37.518		35.865	20.917		104.514	103.243		43.083	18.464		70.432	37.861		37.986	59.405		73.663	25.077		50.433	21.587		63.493	59.239		49.449	27.928		33.899	24.522
		55.354	38.27		58.205	16.731		103.117	89.071		42	37.27		64.455	22.769		40.383	48.238		54.202	20.115		48.875	15.962		84.797	72.319		58.072	28.754		40.812	21.855
		75.906	28.294		65.139	31.281		88.583	93.329		62.375	15.471		79.056	58.25		39.179	37.543		59.529	23.212		44.894	17.49		81.0505	60.1885		58.565	25.797		27.261	17.884
		92.157	32.353		42.203	14.297		89.745	56.528		61.059	20.157		31.835	23.047		48	58.167		54.25	24.144		44.25	18.288		73.837	65.837		50.849	43.721		37.186	26.488
		80.483	56.595		31.294	17.1		133.027	42.25		40.845	36.757		48.627	39.75		84.757	55.25		60.433	28.163		47.923	21.269		69.3955	64.4825		51.174	41.558		40.198	30.337
		76.806	33.091		37.784	33.269		87.186	48.306		59.645	35.091		64.784	42.192		56.186	61.056		58.845	27.619		39.062	16.062		88.1975	52.9825		52.547	41.14		34.384	28.291
		71.81	41.096		34.812	25.595		108.827	72.667		46.793	27.5		58.562	49.298		67.385	55.929		49.454	35.392		30.227	17.969		72.7905	70.9595		50.209	42.965		31.523	30.14
		80.154	30.4		27	30.95		76.241	39.389		43.846	15.771		38.883	33.662		45.897	44.528		57.66	30.474		32.67	15.237		81.6335	71.5		48.372	29.663		31.186	25.221
		89.396	44.459		67.393	30.459		121.706	45.364		66.521	24.838		25.311	46.27		58.971	41.045		53.031	34.01		34	19.485		67.5	64.971		52	37.407		31.477	24.64
		93.551	52.269		38.036	37.964		95.5	61.438		38.942	35.346		42.536	42.429		72.659	52.75		63.794	39.351		41.598	20.856		95.064	59.3315		53.802	40.128		33.093	32.523
		82.333	36.206		29.647	45.839		78.594	43.081		55.31	20.471		41.216	37.581		44.719	34.162		50.598	36.99		29.041	22.299		66.7905	68.494		46.733	32.128		30.581	30.558
		85.643	44.281		50.354	36.647		85.452	50.214		48.071	35.156		61.562	32.255		65.429	59.333		51.588	26.412		28.474	14.412		74.4825	75.1165		59.186	35.523		35.942	36.291
		101.667	58.059		38.05	54.216		95.029	53.344		56.333	41.853		51.317	42.838		73.029	56.844		74.33	27.381		48.062	14.485		76.7905	56.913		55.802	34.163		42.186	27.198
	Set 3	90.559	48.329	Set 3	48.948	34.795	Set 3	87.392	50.682	Set 3	49.176	29.127	Set 3	59.603	30.409	Set 3	64.765	37.955	Set 3	64.412	29.938	Set 3	43	18.608	Set 3	77.593	63.035	Set 3	60.663	34.244	Set 3	38.105	31.488
		91.081	27.859		50.984	52.784		78.629	59.882		42.892	16.156		50.234	43.255		63.614	80.529		79.196	38.113		43.814	20.247		91.2675	59.808		51.814	42.221		32.698	41.081
		86.682	42.4		39.072	40.042		112.643	64.667		49.182	35.986		50.638	34.021		68.262	62.235		83.082	33.443		44.402	18.845		72.3835	57.7905		57.151	32.988		34.326	56.477
		99.321	26.451		33.159	36.672		86.065	56.559		49.25	22.157		42.435	52.453		67.032	59.147		75.732	35.454		49.68	17.247		74.2095	55.6685		52.093	36.326		34.419	34.14
		111.143	43.759		63.745	27		72.919	40.098		70.952	42.911		76.686	39.452		55.189	39.333		68.66	37.268		35.979	22.722		69.7035	62.593		56.895	39.744		29.116	28.337
		75.29	35.157		41.944	43.306		79.565	36.935		59.032	27.557		43.25	24.917		69.478	43.355		57.567	34.649		30.928	29.722		72.006	73.7735		53.907	31.721		40.419	33.733
		110.559	48.306		41.649	36.077		81.378	34.625		71.441	43.778		61.27	44.692		63.919	23.986		61.753	28.206		41.691	18.969		61.651	69.994		55.116	45.151		32.023	33.465
		78.765	34.286		54.147	48.154		97.25	41.627		67.824	26.657		58.735	45.423		50.682	40.725		61.433	22.557		38.093	14.99		80.872	67.965		54.791	47.279		42.209	45.721
		73.948	50.039		31.45	44.068		54.517	61.863		35.052	43.706		41	39.705		50.267	48.824		60.897	28.485		37.588	18		69.25	48.506		64.035	33.012		34.14	22.767
		119.179	36.304		32.952	36.976		76.812	44.02		64	38.063		44.571	34.619		35.531	50.431		57.66	37.814		31.247	19.34		67.163	68.1165		62.686	33.221		33.616	24.337
		77	49.653		35.083	45.031		69.467	98.911		46.364	42.778		40.583	60.469		34.783	48.886		48.876	25.732		30.124	16.464		89.5285	76.2165		63.2	24.417		45.514	42.617
		59.942	48		44.306	32.299		60.033	41.382		50.442	38.328		43.5	41.557		41	57.529		59.546	24.722		38.784	19.804		82.6	84.0665		53.871	18.033		39.843	28
		76.49	49.972		63.885	43.083		115.243	54.462		49.843	43.056		40.731	51.361		71.486	53.923		47.047	24.023		34.36	18.093		92.6835	76.4085		72.15	21.617		44.9	31.05
		66.9	42.137		53.082	47.224		104.586	75.088		37.457	28.373		64	66.069		53.793	45.647		81.86	27.581		48.349	23.535		110.633	49.225		45.733	12.317		32.183	18.467
		81.639	38.312		44.85	36.765		105.422	57.55		58.417	37.5		55.15	31.765		42.375	30.9		55.302	30.558		35.709	25.709		61.9165	64.8085		45.517	21.283		30.367	28.033
		61.382	39.902		67.596	69.176		109.922	50.917		36.294	27.529		48.894	66.843		46.703	54.361		76.302	32.86		41.686	25.651		81.2415	68.0335		52.817	27.267		41.867	23.65
		76.955	36.889		80.784	59.917		85.5	48.767		50.818	40.583		49.27	50.583		54.375	47.867		63.14	23.988		37.163	22.186		96.0665	98.8165		65.3	25.55		38.683	24.533
		79.269	39.938		62.781	43.087		125.541	47.824		44.038	32.125		58.125	45.449		67.946	59.51		62.86	24.93		39.395	27.326		78.775	53.9835		48.533	18.75		40.817	34.967
		65.216	53.233		73.306	54.792		87.456	76.321		44.865	43.133		54.778	49.514		37.765	51.161		69.895	16.744		49.081	17.477		80.4	92.475		55.667	27.917		32.783	35.15
		62.567	48.314		52.194	56.654		97.042	31.757		38.533	32.431		57.484	36.519		70.375	39.986		70.36	28.907		46.453	26.465		80.1335	56.9585		43.867	19.367		32.9	30.283
		72.731	43.471		47.759	64.167		62.328	62.686		51.577	36.441		36.259	62.208		42.121	71.196		66.872	33.174		48.616	34.419		102.55	85.5335		50.85	24.25		41.75	24.45
		81.49	39.222		35.667	71.406		79.51	35.425		57.824	44.056		60.458	50.969		60.588	31.6		79.733	34.023		56.267	31.012		79.15	53.4835		41.417	27.9		43.85	28.317
		70.676	32.614		66.05	69.843		75.396	42.114		45.216	25.773		60.05	49.429		44.729	36.614		61.709	33.395		52.384	28.756		85.7915	81.9165		35.333	24.9		25.067	44.683
		73.578	39.795		76.595	37.333		98.833	40.717		51.406	24.023		60.946	49.417		39.306	37.55		73.849	25.988		46.209	22.093		63.15	71.8165		32.667	20.517		28.75	43.2
		69.7	39.705		63.143	58.725		109.7	68.449		57.567	38.386		69.429	63.176		63.05	53.957		91.36	34.512		56.57	24.674		74.45	54.5835		39.35	16.3		27.8	26.617
		88.137	39.31		78.027	65.533		92.656	86.205		59.941	24.724		60.919	64.5		56.391	57.841		77.302	27.953		48.116	21.628		90.4415	66.0335		43.367	32.183		39.667	32.45
		77.625	41.983		45	46.905		94.531	60.938		44.292	26.4		63.333	54		67.5	36.25		55.419	33.733		40.221	26.209		91.5835	62.5835		41.45	18.883		40.533	22.45
		67.478	34.889		62.55	59.774		94.406	45.928		54.725	31.639		51.7	45.806		47.531	94.928		71.5	38.477		58.151	25.047		84.3415	40.7665		39.5	15.233		31.117	17.733
		67.4	28.733		39.609	69.969		104.139	89.196		53.371	33.767		60.565	79.594		46.083	72.922		74.43	38.174		49.163	23.86		81.5	65.5165		52.117	16.933		39.667	20.267
		78.881	50.433		56.682	54.882		88.115	68.1		55.524	33.033		61.114	54.941		37.788	65.067		51.291	31.14		46.047	26.279		90.6335	57.5915		66.383	19.35		47.317	18.4
	Ave.	80.6452	45.7986		53.5024	40.3984		74.719	55.3703		50.688	32.1649		48.8086	41.1076		52.6051	51.7334		63.0711	34.1509		40.9748	22.2949		75.4727	64.1566		54.3202	32.4947		37.0881	28.8425
	Std.	14.4734	12.7009		17.7435	13.669		26.7159	22.7076		9.62157	8.62236		12.3195	12.153		14.278	15.0097		10.5747	9.46725		7.95455	5.5389		25.7325	25.9397		7.69973	8.12796		11.4769	8.49405
		H3K4me2			H3K36me2			H3K9ac			HDAC1			HDAC2			HDAC3			Jarid1B			CD271			Sox2			OCT4			Nanog
Day 5		outside	inside		outside	inside		outside	inside		outside	inside		outside	inside		outside	inside		outside	inside		outside	inside		outside	inside		outside	inside		outside	inside
	Set 1	83.207	40.824	Set 1	70.786	50.462	Set 1	94.453	39.514	Set 1	47.155	26.569	Set 1	71.786	66.871	Set 1	64.484	66.571	Set 1	104.42	56.217	Set 1	48.971	28.435	Set 1	72.594	64.2	Set 1	70.45	50.8	Set 1	46.512	26.188
		76.507	34.5		70.265	30.806		96.5	42.392		47.681	20.781		74.588	49.308		40	71.451		104.638	28.971		47.507	22.899		71.325	41.681		72.375	52.438		53.275	28.9
		55.734	11.117		75.265	70.226		73.703	47.733		31.62	8.55		63.176	64.484		56.162	54.2		98.348	20.101		40.42	14.275		47.8625	40.5		54.338	48.238		29.325	46.65
		56.786	16.765		59.161	48.058		67.318	38.957		32.143	12.706		77.774	63.677		56.068	41.812		129.812	26.043		51.841	14.681		46.581	40.256		51.238	46.712		31.925	50.712
		67.059	30.647		88.083	42.429		58.431	49.139		39.882	18.549		72.028	45.038		50.608	63.111		134.13	22.826		57.725	11.826		62.225	35.444		60.85	39.85		47.925	23.688
		62.51	22.865		67.703	43.986		75.935	33.389		37.353	16.356		73.378	42.129		56.129	58.889		105.493	21.565		52.638	16.551		86.875	33.681		92.488	30.525		49.625	17.55
		62.5	36.944		54.654	46.216		88.656	33.405		32.096	21.528		65.462	52.261		28.219	57		102.507	26.681		45.029	18.522		55.65	22.219		68.6	31.188		38.6	26.312
		68.534	38.5		75.095	41.188		78.323	33.267		40	24.333		72.571	59.865		41.677	77.567		98.797	17.725		51.406	16.638		57.8	37.031		68.912	41.9		49.1	31.6
		69.5	39.264		64	41.387		89.551	33.133		34.844	26.583		83.706	45.292		63.667	63.433		103.739	30.087		51.507	25.014		70.025	41.925		95.238	42.762		45.388	34.312
		71.125	20.2		37.647	49.559		86.083	35.417		46.3	14.043		61.373	44.387		73.021	53.65		67.797	47.29		38.101	30.145		66.831	22.594		77.838	29.512		42.9	24.025
		67.318	28.071		75.419	41.444		114.884	22.667		29.659	19.8		67.323	62.647		71.638	62.922		65.899	36.536		73.86	16.319		68.094	24.506		77.738	31.288		44.225	29.988
		47.57	40.623		70.824	46.73		90.824	17.206		28.013	22.672		73.794	62		77.157	59.118		93.275	29.913		34.362	15.391		57.519	31.594		73.375	44.138		37.6	43.988
		67.614	28.066		86.625	47.117		86.973	29.3		31.023	16		83.625	39.703		43.108	69.3		50.638	18.594		61.907	8		62.625	39.9125		78.938	45.325		58.738	29.275
		63.35	27.9		88.375	61.827		75.125	23.065		23.883	14.325		70.938	47.117		60.208	62.774		72.029	34.565		46.754	15.304		60.7125	39.375		68.662	44.962		36.862	40.125
		63.614	21.741		94.556	63.455		60.067	28.459		26.659	14.87		74	52.481		42.472	59.656		74.333	13.739		52.565	15.725		76.025	61.3		72.1	44.8		35.312	34.5
		62.762	27.143		80.25	51.444		64.344	30.676		25.262	13.738		72.25	59.636		57.25	61.838		88.333	32.188		45.696	19.812		49.9	17.775		66.25	27.162		30.062	34.325
		45.403	21.357		62.538	51.159		64.771	27.412		19.764	10		68.577	45.861		66.125	48.212		105.87	36.725		59.478	22.478		60.0875	59.725		65.112	59.462		33.45	61.1
		69.977	25.382		75.923	44.568		55.925	39.039		28.386	14.088		75.962	61.614		51.262	78.255		101.58	24.391		59.507	17.275		71.0625	37.669		77.3	44.362		42.6	49.15
		69.386	34.365		98.808	45.352		81.745	31.049		38.182	22.058		75.538	76.811		77.294	68.934		95.797	24.406		49.812	18.261		66.806	33.075		65.662	43.312		38.9	48.388
		59.391	19.344		73.045	62.027		58.855	64.222		26.844	12.812		43.909	73.093		33.87	63.306		106.71	39.957		50.406	24.087		74.3	42.75		77.3	47.812		32.75	33.5
		67.219	26.904		94.791	63.115		88.655	38.244		53.875	28.173		60.326	72		71.138	70.058		50.268	41.515		62.488	23.247		74.3045	15.8115		76.333	31.58		53.884	17.159
		69.472	35.176		67.899	74.042		58.953	46.684		34.722	30.706		43.551	54.958		58.581	84.228		63.732	30.268		66.174	18.485		67.587	15.8915		79.058	23.986		94.957	16.377
		57.145	23.932		79.432	60.853		77.864	38.889		35.754	20.545		60.045	65.265		63.5	61.972		94.01	21.711		38.887	18.423		49.6375	27.058		59.42	43.275		46.594	20.768
		66.295	29.381		41.5	36.903		47.068	30.423		41.023	25.333		44.024	44.161		50.773	60.471		69.784	22.515		33.784	18.186		64.464	34.413		70	41.058		43.87	22.333
		75.656	30.725		46.409	39.938		55.135	35.917		57.844	22.078		53.705	49.646		60.162	71		77.845	27.99		45.021	18.897		63.8115	36.2825		77.507	51.043		63.203	18.42
		54.379	20.014		78.7	45.094		55.765	33.205		38.707	17.571		60	47.812		48.216	56.182		97.598	36.979		51.227	20.67		68.536	37.1885		69.812	39.043		46.029	24.435
		54.522	14.387		115.111	48.941		65.57	29.636		35.536	13.355		68	52.784		67.093	51.614		77.701	20.351		40.804	15.144		78.645	28.3335		64.333	36.696		54.638	20.406
		53.71	27.405		61.944	45.562		58.912	32.583		49.226	21.973		39.056	55.062		61.676	54.217		72.629	38.175		38.742	23.186		62.268	13.3335		65.145	19.986		50.812	14.116
		88.581	30.036		106.038	57		48.427	25.885		59.161	23.786		72.096	49.308		43.458	63.615		99.588	17.041		46.588	14.021		57.8985	30.1885		63.652	49.899		28.609	53.072
		78.773	28.841		52.344	59.73		79.081	32.075		61.432	16.591		52.125	49.297		55.244	63.575		88.701	31.784		36.876	23		69.2535	36.8915		66.899	40.406		34.377	16.522
		78.176	38.647		81.219	48.609		72.929	16.933		40.059	31.765		69.781	60.453		71.286	51.7		101.567	23.866		41.021	19.866		66.5435	32.5505		75.623	39.464		69.681	34.522
		60.25	29.294		61.619	58.258		79.754	37.735		39.611	18.549		49.738	51.452		62.557	73.882		102.536	31.763		42.907	15.577		97.993	25.145		92.449	28.362		103.232	22.304
	Set 2	66.833	27.364	Set 2	36.162	49.531	Set 2	53	13.15	Set 2	35.722	22.818	Set 2	40.405	47.953	Set 2	50.317	40.5	Set 2	76.701	25.732	Set 2	30.031	19.32	Set 2	86.1885	33.594	Set 2	100.072	37.942	Set 2	109.275	16.681
		76.762	24.364		129.672	44.25		56.341	41.417		46.095	21.25		66.359	29.104		51	69.25		74.773	22.598		29.186	11.309		73.152	21.297		73.174	30.391		73.942	23.899
		62.143	36.361		101.088	41.216		51.265	36.797		32.452	25.75		59.735	48.108		69.382	74.043		104.33	25.093		58.309	18		63.8045	24.3915		73.464	31.536		71.188	15.826
		74.023	17.412		93.133	44.5		41.717	25.833		39.864	22.471		54.783	47.75		39.65	65.167		118	30.773		52.351	15.804		59.21	16.9205		77.58	24.043		57.507	16.203
		75.971	33.213		54.212	43.81		44.317	33.267		49.971	21.902		36.692	57.741		51.2	54.033		53.763	23.68		62	16.856		63.4785	24.0795		68.29	34.681		58.913	15.71
		62.857	31.98		43.524	67.312		78.864	25.943		47.952	20.157		49.714	70.688		80.75	60.545		103.041	18.959		48.495	16.897		74.681	27.2175		72.493	34.116		41.275	31.464
		87.968	37.667		73.6	51.02		65.703	18.614		48.903	26.792		58.35	47.608		58.216	46.023		87.515	32.804		48.876	21.474		51.652	25.674		59.319	37.681		31.406	21.696
		62.512	26.833		62.865	56.919		58.5	39.231		30.8	21.5		68.838	76.649		59	59.808		101	5.619		44.289	4.732		71.406	28.4275		81.725	32.232		55.913	17.971
		63.613	28.826		36.941	24.27		85.058	83.811		41.71	28.71		28.941	39.757		46.13	63.541		57.35	22.225		24.786	17.857		81.6045	20.442		76.744	35.593		41.826	21.081
		62.045	19.5		30.528	36.531		84.457	55.883		42.25	21.045		35.806	38.969		41.6	40.85		52.275	3.275		40.214	14.843		74.6455	27.971		81.593	41.57		102.349	22.919
		69.241	20.81		67.059	27.444		68.694	61.794		55.926	26.586		26.882	30.194		42.861	57.441		48.825	3.85		30.086	12.371		69.43	50.9825		81.802	46.756		60.14	21.174
		56.938	9.333		27.846	24.757		96.729	44.367		43.312	14.942		38.731	37.811		56.829	35.567		35.688	0.3		39.786	11.771		82.8025	21.628		75.674	34.442		77.407	23.198
		58.455	8.237		29.097	19.469		83.235	31.477		40.705	16.842		45.097	41.438		40.235	57.955		56.025	-0.262		37.571	11.857		80.099	33.9825		73.291	29.267		39.593	31.535
		47.781	13		43	20.846		82.735	31.65		42.719	17.333		39.286	33.346		41.765	52.183		50.65	-2.8		42.6	13.043		79.651	59.3545		72.174	51.57		29.14	27.977
		80.917	23.417		32.708	29.5		84.735	30.932		66.889	20.5		38.917	34.618		44.618	36.455		54.35	3.912		38.943	12.743		63.2735	38.9535		74.849	58.023		103.802	30.326
		67.032	22.667		43.216	27.059		76.377	56.556		46.258	24.524		37.568	33.382		40.87	67.486		57.438	-4.125		45.571	9.371		70.7965	33.006		71.209	41.302		103.756	22.884
		65	22.071		19.083	20.524		113	52.116		50.269	24.514		42.417	35.714		46.875	52.942		42.125	6.95		53.257	12.014		79.0175	29.872		75.442	40.977		27.093	27.372
		78.938	20.25		29.034	40.903		98.778	16.159		58.812	23.317		37.293	34.323		55.236	25.406		51.475	-2.075		48.329	16.929		82.535	31.9475		74.128	38.86		30.047	24.477
		56.062	22.75		33.703	33.694		76.21	44.156		40.188	22.625		37.162	29.556		46.613	43.594		47.888	7.425		48.357	9.471		69.9595	49.936		69.279	49.453		21	30.593
		59.765	20.045		28.75	29		94.483	30.906		42.206	22.682		38.188	35.514		44.967	62.438		40.062	-4.4		39.543	20.457		77.907	60.5175		81.93	50.128		32.07	23.291
		44.765	28.622		30.188	28.032		60.793	67.5		43.559	25.108		46.812	37.387		29.793	55.477		32.612	-2.575		53.814	16.529		57.07	25.7385		67.43	35.733		57.535	16.709
		43.577	20.6		37.705	30.625		115.62	24.204		35.75	24		45.182	36.708		43.354	33.214		45.075	0.775		54.2	12.914		86.029	29.814		78.407	45.558		37.314	23.605
		54.643	18.057		29.706	21.941		95.392	48.731		38.393	21.829		43	34.5		56.471	45.154		52.338	-1.3		34.657	10.657		76.2615	28.0175		75.314	30.256		49.081	17.209
		77.385	21.135		44.115	30		105	36.114		47.038	24.423		61.615	43.625		59.577	60.468		46.6	5.262		44.5	14.643		68.215	53.715		72.488	40.558		48.256	38.407
		70.45	17.647		46.973	30.961		93.765	23.617		51.25	14.353		47.568	29.922		63.647	48.483		39.538	-3.862		31.243	14.014		79.192	45.3025		77.384	45.244		41.233	23.826
		53.02	29.921		39.048	25.29		66.892	43.377		37.98	21.596		39.476	43.065		39.595	46.574		39.125	2.138		36.729	12.571		76.3835	52.7325		86.535	66.488		38.523	28.337
		60.471	29.469		68.541	31.038		99.568	49.545		45.147	18.031		41.243	33.846		53.295	55.295		51.625	-6.638		41.057	13.243		69.186	51.3545		78.442	52.209		52.035	26.163
		61.341	26.115		37.441	41.231		82.609	30.757		42.864	25.942		30.412	47.269		44.547	43.4		33.7	-1.038		45.957	15.771		66.651	31.3545		82.802	37.5		47.093	22.198
		56.69	18.923		72.541	29.667		123.542	63.989		33.238	11.192		39.135	27.817		52.125	53.079		57.217	37.159		47.101	12.884		80.413	43.7615		68.395	45.709		47.233	42.465
		58.861	17.917		42.455	35.423		98.469	36.986		51.194	14.583		23.227	34.077		41.875	45.4		45.841	29.072		52.536	19.783		73.3835	43.18		73.884	43.884		64.395	42.244
		53.762	19.774		57.7	34.387		86.019	37.067		37.929	28.774		42.65	27.548		43.481	37.867		35.261	13.116		45.783	14.072		68.628	32.965		65.547	42.337		91.453	42.674
		46.759	18.643		52.333	33.406		70.139	21.047		35.586	13.905		41.333	40.125		39.025	76.284		48.014	26.536		37.87	21.391		81.8605	38.029		77.674	40.151		61.651	37.791
	Set 3	58.065	18.811	Set 3	73.721	25.558	Set 3	81.785	37	Set 3	51.452	24.838	Set 3	27.377	30.538	Set 3	47.329	40.57	Set 3	50.667	20.058	Set 3	45.116	23.696	Set 3	65.7035	35.0115	Set 3	66.547	39.291	Set 3	51.872	34.884
		51.188	21.114		54.429	29.182		75.8	31.291		35.469	31.205		34.714	32.659		48.55	39.802		54.087	12.594		52.406	15.667		92.6335	52.6045		83.5	49.36		50.035	41.349
		53.108	15		58.409	51.619		105.229	23.236		40.541	19.294		28.023	34.333		48.086	23.056		71.391	20.13		55.406	14.841		74.756	50.1975		80.779	48.512		47.035	41.209
		40.484	13.862		45.875	44.577		84.129	48.038		32.258	18.328		35.708	37.923		52.032	36.05		72.043	32.217		47.855	6.783		80.0815	64.0815		78.605	49.395		44.57	39.314
		49.643	8.523		66.385	42.295		84.899	39.971		36.881	12.727		39.115	31.386		35.246	33.829		73.609	20.435		49.319	5.101		62.744	69.692		69.686	39.733		53.488	36.86
		51.725	5.528		65.176	27.208		108.523	26.129		45.039	9.958		35.529	26.562		51.151	24.871		68.507	13.203		46.928	13.072		68.9885	59.1685		79.547	41.488		54.035	40.686
		43.865	13.188		72.027	45.941		88.027	45.986		34.676	14.5		31.892	36.794		37.432	30.653		67.406	23.536		50.928	5.696		74.0235	42.2905		78.965	46.674		58.686	53.244
		36.222	10.98		83.812	49.906		95.656	41.462		30.028	15.245		38.5	39.219		49.918	33.938		47.406	29.203		44.203	15.145		60.9595	41.099		57.465	46.233		33.442	48.709
		43.318	21.333		71.355	38.18		96.917	50.625		22.341	19.167		40.516	36.279		43.708	30.078		64.638	23.623		49.449	17.13		67.7905	36.099		98.86	38.628		48.523	25.523
		36.645	21.688		44.083	30.833		53.021	52.636		24.871	10.625		28.056	36.95		31.958	37.886		57.232	27.116		41.246	12.13		58.0405	41.413		63.64	37.977		35.395	28.593
		55.382	21.176		58.846	28		72.683	39.044		42.029	16.794		42.577	31.176		36.85	29.574		79.536	16.942		48.623	7.942		62.7615	49.878		77.151	38.407		36.791	66.488
		23.33	16.045		30.795	38.774		85.783	60.797		17.92	19.318		25.932	35.065		36.25	42.188		114.275	8.812		45.464	15.246		78.3895	52.5115		87.779	33.407		71.314	36.023
		42.841	18.057		53.5	40.088		101.49	52.942		41.318	14.171		42.667	46.765		49.569	44.769		68.899	9.768		40.246	10.232		79.163	60.4595		72.942	37.698		60.57	40.349
		61	20.722		61.923	47.483		105.071	61.027		48.95	24.861		45.038	36.95		67.238	59.162		51.333	20.696		39.232	14.42		74.2965	64.3835		94.709	46.43		57.349	43.628
		50.159	16.765		74.577	39.312		76.43	52.255		35.114	14.02		43.846	36.688		50.651	49.118		75.058	40.957		46.609	12.899		78.0525	43.814		82.721	34.849		69.942	39.965
		52.892	8.845		54.147	56.059		103.288	35.328		50.811	17.017		27.588	35.029		46.438	42.23		49.043	17.043		27.565	24.096		97.7265	28.029		78.023	35.012		47.349	37
		91.569	45.5		46.929	14.351		117.121	34.333		63.49	31.714		23.057	28.405		77.328	73.25		80.043	43.014		56.038	26.269		78.1215	55.6645		82.757	45.4		50.743	39.4
		77.045	33.405		28.614	11.824		94.783	35.028		45.227	26.038		20.091	22.392		72.014	53.556		66.614	39.757		40.827	17.365		75.257	56.1715		71.843	49.829		50.614	51.4
		80.594	30.804		41.889	9.962		93.069	26.556		60.781	38.451		13.708	21.404		57.034	68.194		71.029	34.686		49.058	10.962		58.5355	74.6		42.257	42.471		35.743	37.857
		78.71	39.318		39.594	28.656		110.891	32.1		68.452	48.568		14.957	30.203		61.422	72.95		73.214	28.743		43.942	15.442		74.2145	63.3715		75.314	35.857		49.829	52.257
		78.206	62.29		16.557	17.5		70.432	43.375		67.706	37.065		17.714	30.172		52.568	78.375		75.357	33.8		46.904	20.731		80.307	56.707		64.229	37.4		31.843	44.557
		75.812	21.346		20.177	28.719		98.8	31.667		42.5	22.981		23.823	29.562		53.833	88.417		62.043	25.2		48.981	18.923		67.607	70.907		69.757	31.371		34.186	53.586
		67.068	35.688		29.351	24.925		94.159	21.241		42.932	17.344		12.514	24.638		49.136	75.069		68.543	46.443		56.115	13.865		85.443	65.243		73.057	44.129		41.657	45.457
		77.088	44.633		12.5	25.13		73.216	33.636		48.029	41.025		21.477	26.971		55.647	52.636		67.471	56.043		38.827	23.212		88.357	65.7145		82.8	41.571		60.657	47.043
		77.781	48.833		21.627	21.111		140.705	26.341		39.594	66.5		16.216	27.667		67.568	58.455		62.014	38.186		47.365	22.538		85.6855	53.7		75.243	43.171		54.557	40.614
		68.882	32.306		29.109	16.432		87.353	24.204		60.549	21.361		24.344	29.136		61.118	53.537		88.529	24.257		45.058	18.154		82.4785	52.993		79.829	43.143		53.029	36.929
		75.516	21.031		54.544	25.156		99.952	39.5		39.938	22.078		21.354	26.703		63.333	78.846		43.814	29.314		52.212	9.769		65.443	57.393		64.857	47.486		60.929	35.043
		92.308	51.786		19.568	25.392		67.714	31.577		27.654	34.595		32.523	22.333		27.69	70.692		82.4	40.714		39.077	26.308		69.65	59.9145		71.929	32.4		43.771	39.929
		65.462	18.111		47.708	35.962		89.654	40.838		27.885	18.611		20.371	14.923		72.019	57		75.086	31.757		54.096	18.904		103.407	48.2215		78.114	33.114		58.886	40.029
		52.353	27.058		30.043	17.235		68.889	38.205		27	21.217		31.3	24.029		26.833	70.409		111.171	33.286		45.462	20.5		71	45.2355		65.843	40.629		37.257	42.729
		74.262	5.778		23.405	14.784		103.345	38		50.881	9.167		26	22.235		83.552	61.333		66.686	43.886		59.288	21.962		77.893	55.757		77.757	44.071		51.686	44.529
		84.645	59.795		24.95	18.431		82.548	28.743		40.484	38.091		23.483	24.412		37.905	66.286		66.086	45.514		50.538	15.346		67.5785	50		72.3	43.6		41.229	57
		58.377	40.429		35.023	20.25		135.189	64.121		25.609	20.048		31	22.708		74.378	83.569		77.986	30.686		47.635	19.538		64.293	49.6355		73.614	40.086		35.614	48.986
		102.346	43.5		53.75	30.569		73.155	34.174		51.731	19.345		37.375	21.275		40.586	76.478		63.429	32.143		42.692	13.212		73.95	57.4285		79.586	46.943		55.771	55
		81.706	24.15		29.238	18.792		95.688	18.067		46.794	19.075		24.381	28.931		65.594	53.733		24.186	42.229		36.673	19.135		65.3355	62.857		78.729	47.671		43.543	43.6
		103.419	23.738		16.919	38		94.583	15.885		66.032	15.381		31.216	22.605		56.889	48.365		56.143	21.557		44.519	7.942		70.443	59.857		79.171	38.729		47.329	41.271
	Ave.	64.2362	25.9442		55.2055	38.0024		82.5256	37.1		41.496	21.615		45.11	41.176		52.8785	56.0936		71.873	23.082		46.2794	16.401		71.2552	41.8856		74.2343	40.897		50.7767	33.7366
	Std.	14.1202	10.8042		24.0613	14.0744		19.6109	12.7691		11.0073	8.37303		18.3909	13.9881		12.667	14.491		23.6692	14.4442		8.48016	5.06655		10.5995	14.6895		9.21328	7.7841		17.9603	11.9827
		H3K4me2			H3K36me2			H3K9ac			HDAC1			HDAC2			HDAC3			Jarid1B			CD271			Sox2			OCT4			Nanog
		Out	in	p value	Out	in	p value	Out	in	p value	Out	in	p value	Out	in	p value	Out	in	p value	Out	in	p value	Out	in	p value	Out	in	p value	Out	in	p value	Out	in	p value
Day 1	Ave.	71.8116	62.9716	0.5837	103.703	90.0834	0.5458	74.8445	72.5066	0.9152	42.9297	36.3028	0.4069	45.5237	41.3535	0.743	33.0441	41.0324	0.4842	69.3756	63.1038	0.7465	29.7145	27.675	0.8497	73.5872	78.9163	0.7627	57.3258	53.3838	0.7773	17.5064	17.5644	0.9875
	Std.	19.8188	16.3939		27.6481	22.7193		26.1083	24.38		9.36779	8.12053		15.3923	13.6183		13.2442	12.1429		22.3986	21.9438		12.0897	12.6146		21.2005	19.1357		17.6085	14.1128		4.63661	3.85872
Day3	Ave.	80.6452	45.7986	0.035	53.5024	40.3984	0.3682	74.719	55.3703	0.3933	50.688	32.1649	0.068	48.8086	41.1076	0.4838	52.6051	51.7334	0.9454	63.0711	34.1509	0.0242	40.9748	22.2949	0.0289	75.4727	64.1566	0.6201	54.3202	32.4947	0.0279	37.0881	28.8425	0.3738
	Std.	14.4734	12.7009		17.7435	13.669		26.7159	22.7076		9.62157	8.62236		12.3195	12.153		14.278	15.0097		10.5747	9.46725		7.95455	5.5389		25.7325	25.9397		7.69973	8.12796		11.4769	8.49405
Day 5	Ave.	64.2362	25.9442	0.0203	55.2055	38.0024	0.3453	82.5256	37.1	0.0282	41.496	21.615	0.0675	45.11	41.176	0.7827	52.8785	56.0936	0.7867	71.873	23.082	0.0381	46.2794	16.401	0.0063	71.2552	41.8856	0.0484	74.2343	40.897	0.0087	50.7767	33.7366	0.2434
	Std.	14.1202	10.8042		24.0613	14.0744		19.6109	12.7691		11.0073	8.37303		18.3909	13.9881		12.667	14.491		23.6692	14.4442		8.48016	5.06655		10.5995	14.6895		9.21328	7.7841		17.9603	11.9827

## Sheet: S Fig. 7
Supplementary Fig.7b
	25 nM
		GAPDH	GAPDH	GAPDH	GAPDH		Ave.
	Scrambled	23.43	24.39	23.76	23.05		23.6575
	A	24.32	23.57	24.58	24.01		24.12
	B	23.43	23.75	24.29	23.92		23.8475
	C	24.19	23.47	24.91	23.68		24.0625
																				Relative					Relative
		Jarid1B	Jarid1B	Jarid1B	Jarid1B		Ct-ave.GAPDH					1/2^(Ct-ave.GAPDH)					Ave.	Std.		Ave.	Std.	p value
	Scrambled	35.83	38.18	36.43	38.21		12.1725	14.5225	12.7725	14.5525		0.000216627	4.24905e-05	0.00014292	4.16161e-05		0.000110913	7.36268e-05		1	0.663822	1		Scrambled	1.95312	0.383096	1.28858	0.375212
	A	38.03	39.83	38.23	39.06		13.91	15.71	14.11	14.94		6.4964e-05	1.8656e-05	5.65544e-05	3.18135e-05		4.2997e-05	1.86005e-05		0.387663	0.167702	0.1239		A	0.585718	0.168203	0.509897	0.286832
	B	35.97	37.29	39.45	37.9		12.1225	13.4425	15.6025	14.0525		0.000224266	8.98265e-05	2.00992e-05	5.8854e-05		9.82615e-05	7.68288e-05		0.885929	0.692691	0.82		B	2.02199	0.809879	0.181215	0.53063
	C	39.34	39.31	39.93	40.45		15.2775	15.2475	15.8675	16.3875		2.51776e-05	2.57066e-05	1.67266e-05	1.16646e-05		1.98189e-05	5.90414e-06		0.178688	0.053232	0.0487		C	0.227002	0.231772	0.150807	0.105169
Supplementary Fig.7c
	100 nM												Relative
		Scrambled	SiRNA C					Scrambled	SiRNA C				Scrambled	SiRNA C
	Jarid1B	33.67	34.02		13.7925	19.0775		7.04764e-05	1.80759e-06				2.04505	0.0524518
		31.13	32.35		15.8825	19.3975		1.65535e-05	1.44801e-06				0.480342	0.0420175
		31.3	32.81		14.5725	21.7775		4.10431e-05	2.78176e-07				1.19097	0.00807196
		31.19	33.41		16.6425	23.4775		9.77481e-06	8.56186e-08				0.28364	0.00248444
	GAPDH	23.6575	24.0625				Ave.	3.4462e-05	9.04848e-07
							Std.	2.3825e-05	7.37194e-07
							relative	Ave.	Std.	p value
							Ave.	1	0.0262564	0.0305
							Std.	0.691341	0.0213915
Supplementary Fig.7d
			SiRNA C										Relative					SiRNA C										Relative
		CD271	41.21			11.0767				0.000463011			0.663298				OCT4	69.79			39.6567				1.15386e-12			3.34249e-07
			39.66			9.52667				0.00135577			1.94225					61.72			31.5867				3.10074e-10			8.9822e-05
			39.99			9.85667				0.00107857			1.54513					77.28			47.1467				6.41858e-15			1.85933e-09
			40.04			9.90667				0.00104183			1.4925					67.74			37.6067				4.77821e-12			1.38415e-06
								ave. scrambled															ave. scrambled
		GAPDH	30.1333				Ave.	0.000698043		0.000984796							GAPDH	30.1333				Ave.	3.4521e-06		7.90032e-11
							Std.			0.000324781												Std.			1.33421e-10
							relative				p value											relative				p value
							Ave.	1		1.41079	0.1279											Ave.	1		2.28856e-05	<0.05
							Std.			0.465274												Std.			3.86491e-05
			SiRNA C										Relative					SiRNA C										Relative
		SOX2	65.85			35.7167				1.77097e-11			0.00365113				Nanog	81.29			51.1567				3.9839e-16			1.45703e-08
			58.26			28.1267				3.41216e-09			0.703468					56.2			26.0667				1.42282e-08			0.520367
			58.07			27.9367				3.89247e-09			0.802491					61.59			31.4567				3.39312e-10			0.0124096
			69.59			39.4567				1.32544e-12			0.000273259
								ave. scrambled															ave. scrambled
		GAPDH	30.1333					4.85048e-09		1.83092e-09							GAPDH	30.1333					2.73427e-08		4.85585e-09
										1.82931e-09															6.62873e-09
											p value															p value
								1		0.377471	0.0164												1		0.177592	<0.05
										0.377139															0.242431
Supplementary Fig.7e													Relative
		Scrambled	SiRNA C					Scrambled	SiRNA C				Scrambled	SiRNA C
	HDAC1	33.67	34.02		3.545	3.88667		0.0856739	0.0676078				0.227735	0.179712
		31.13	32.35		1.005	2.21667		0.49827	0.215138				1.32448	0.571871
		31.3	32.81		1.175	2.67667		0.442884	0.156402				1.17726	0.415742
		31.19	33.41		1.065	3.27667		0.477973	0.103187				1.27053	0.274288
	GAPDH	30.125	30.1333				Ave.	0.3762	0.135584
							Std.	0.168902	0.0557507
							relative	Ave.	Std.	p value
							Ave.	1	0.360403	0.0353
							Std.	0.448967	0.148194
																									Relative
Supplementary Fig.7g																									Supplementary Fig.7h
H3K4me1	scrambled	outside	inside	siRNA	outside	inside	H3K4me2	scrambled	outside	inside	siRNA	outside	inside	H3K4me3	scrambled	outside	inside	siRNA	outside	inside					H3K4me1	scrambled	outside	inside	siRNA	outside	inside	H3K4me2	scrambled	outside	inside	siRNA	outside	inside	H3K4me3	scrambled	outside	inside	siRNA	outside	inside
	Set 1	62.235	47.015	Set 1	46.281	43.953		Set 1	86.278	46.569	Set 1	126.657	77.171		Set 1	11.583	62.983	Set 1	120.029	147.671							0.87305	0.659539		0.649243	0.616585			1.1962	0.645657		1.75604	1.06994			0.171376	0.931866		1.77589	2.18487
		72.103	80.765		32.797	48.953			79.028	44.75		114.814	65.171			51.65	59.083		63.829	115.929							1.01148	1.13299		0.460085	0.686726			1.09569	0.620438		1.59184	0.903565			0.764188	0.874163		0.944383	1.71523
		74.838	64.904		62.625	54.562			79.139	47.5		116.486	45.971			58.283	64.717		87.357	94.143							1.04985	0.910491		0.878521	0.765411			1.09723	0.658565		1.61502	0.637366			0.862327	0.957521		1.29249	1.39289
		117.191	80.066		96.828	29.453			85.139	41.917		122.114	64			62.6	51.083		112.786	102.686							1.64399	1.12319		1.35833	0.413175			1.18041	0.58116		1.69305	0.88733			0.926199	0.755799		1.66873	1.51929
		94.154	74.456		77.969	56.953			73.194	40.111		128.971	61.086			59.2	44.367		179.514	145.271							1.32082	1.04449		1.09377	0.798952			1.0148	0.55612		1.78812	0.846929			0.875894	0.656432		2.656	2.14936
		96.647	88.956		51.875	113.344			77.736	59.653		94.486	61.857			71.85	66.283		121.371	104.371							1.35579	1.2479		0.727717	1.59002			1.07777	0.827061		1.31	0.857618			1.06306	0.980691		1.79575	1.54422
		70.213	200.588		33.141	54.5			80.986	37.333		96	61.414			50.217	52.817		134.029	107.014							0.984967	2.8139		0.464911	0.764541			1.12283	0.517605		1.331	0.851476			0.742986	0.781454		1.98303	1.58333
		59.294	57.103		119.969	45.188			101.792	53.569		92.757	64.286			60.6	54.05		176.014	157.543							0.831792	0.801056		1.68296	0.63391			1.4113	0.742709		1.28603	0.891295			0.896608	0.799697		2.60422	2.33093
		89.397	96.956		38.344	50.109			93.486	44.958		115.557	69.314			50.35	60.9		77.357	72.129							1.25409	1.36013		0.5379	0.702943			1.29614	0.623322		1.60214	0.961006			0.744954	0.901047		1.14454	1.06719
		42.36	48.588		43.234	70.484			76.764	41.153		147.243	74.529			48.017	62.617		89.071	98.314							0.594238	0.681606		0.606498	0.988769			1.0643	0.570567		2.04146	1.03331			0.710436	0.92645		1.31785	1.45461
		43.382	93.632		72.297	42.797			75.056	36.819		114.257	60.114			57.967	57.45		99.071	108							0.608575	1.3135		1.0142	0.600368			1.04062	0.510478		1.58412	0.833453			0.857651	0.850002		1.46581	1.59792
		49.221	64.485		40.984	32.734			97.403	38.708		112.757	67.557			54.767	71.8		97.314	104.186							0.690486	0.904613		0.574935	0.459202			1.35045	0.536668		1.56332	0.936646			0.810306	1.06232		1.43981	1.54148
		39.691	55.081		46.016	44.094			84.264	56.153		84.957	53.957			65.217	58.25		117.786	155.071							0.556796	0.772691		0.645525	0.618563			1.16828	0.778535		1.17789	0.748089			0.964919	0.861838		1.7427	2.29435
		42.772	49.809		62.203	27.953			80.417	58.194		97.114	63.314			54.233	70.833		139.929	98.614							0.600017	0.698734		0.872601	0.392132			1.11494	0.806833		1.34644	0.877819			0.802405	1.04801		2.07032	1.45904
		40.478	66.566		53.547	28.422			95.444	48.972		152.7	64.114			61.883	69.833		101.557	110.629							0.567836	0.933806		0.751172	0.398712			1.32329	0.678974		2.11711	0.888911			0.915591	1.03321		1.50259	1.63681
		72.213	81.654		57.188	57.141			88.306	45.181		141.314	69.971			54.85	76.233		62.771	89.486							1.01302	1.14546		0.802249	0.80159			1.22432	0.626413		1.95925	0.970115			0.811534	1.12791		0.928729	1.32399
		39.618	47.449		44.766	47.047			81.194	54.75		112.343	82.229			51.883	57.667		72.557	117.071							0.555772	0.665628		0.62799	0.659988			1.12572	0.759083		1.55758	1.14007			0.767635	0.853213		1.07352	1.73213
		58.147	70.309		33.375	61.688			94.333	50.333		111.471	59.043			43.433	53.8		77.957	105.2							0.815702	0.986314		0.468194	0.865376			1.30788	0.697844		1.54549	0.818604			0.642613	0.795998		1.15341	1.55649
		63.368	62.478		34.516	59.578			72.014	73.958		129.857	42.957			57.083	62		86.014	104.771							0.888944	0.876458		0.4842	0.835776			0.99844	1.02539		1.80041	0.595579			0.844572	0.917322		1.27262	1.55014
		39.176	53.978		30.953	52.984			90.194	55.917		110.514	63.6			54.083	57.783		84.643	99.286							0.549572	0.757218		0.434217	0.743274			1.2505	0.775263		1.53222	0.881784			0.800186	0.854929		1.25234	1.46899
		89.202	42.298		31.578	67.016			48.98	48.118		132.683	88.083			51.812	73.812		133.067	144.483							1.25135	0.593368		0.442985	0.940119			0.679085	0.667134		1.83959	1.22123			0.766585	1.09209		1.96879	2.1377
		37.524	38.536		46.25	206.109			75.686	32.647		129.233	93.383			89.841	61.362		145.017	143.383							0.526397	0.540594		0.648808	2.89135			1.04935	0.452635		1.79176	1.29471			1.32924	0.907882		2.1456	2.12142
		47.738	41.107		69.016	121.953			85.02	31.765		126.083	91.5			43.667	62.348		131.85	153.3							0.669682	0.57666		0.968175	1.71079			1.17876	0.440407		1.74808	1.2686			0.646076	0.92247		1.95079	2.26815
		41.333	40.952		80.141	35.828			56.255	44.863		108.1	85.717			60.87	59.942		133.183	156.517							0.579831	0.574486		1.12424	0.502605			0.779949	0.622005		1.49876	1.18843			0.900603	0.886872		1.97051	2.31575
		50.952	45.131		110.656	48.672			67.882	53.765		96.65	67.417			57	68.406		64.55	142.033							0.714769	0.63311		1.55231	0.682784			0.941152	0.745427		1.34001	0.934705			0.843344	1.0121		0.95505	2.10145
	Set 2	44.226	32.298	Set 2	70.766	96		Set 2	80.882	40.608	Set 2	145.133	85.75		Set 2	87.377	60.594	Set 2	100.35	116.317							0.620414	0.453085		0.992725	1.34671			1.12139	0.563011		2.0122	1.18888			1.29279	0.896519		1.48473	1.72097
		50.071	58.94		38.203	56.172			44.353	38.431		122.783	66.6			46.217	61.261		110.917	155.117							0.70241	0.826826		0.535922	0.787996			0.614934	0.532828		1.70233	0.923378			0.683804	0.906388		1.64107	2.29504
		54.476	47.536		41.453	40.734			63.333	40.294		103.75	76.55			68.58	62.768		140.35	109.767							0.764204	0.666848		0.581514	0.571428			0.878082	0.558657		1.43845	1.06133			1.01468	0.928685		2.07655	1.62406
		53.821	48.06		42.766	81.188			72.725	40.275		165.6	74.267			70.971	75.986		149.967	107.783							0.755016	0.674199		0.599933	1.13893			1.0083	0.558394		2.29597	1.02968			1.05005	1.12425		2.21884	1.5947
		51.345	44.333		49.234	50.078			84.529	60.118		125.483	100.9			38.725	61.217		141.383	160.917							0.720282	0.621915		0.690668	0.702508			1.17196	0.833508		1.73976	1.39893			0.572956	0.905737		2.09183	2.38085
		53.262	54.536		51.781	49.656			115	44.98		160.9	120.767			43.507	81		99.517	162.267							0.747174	0.765046		0.726398	0.696588			1.59442	0.623627		2.2308	1.67438			0.643708	1.19844		1.4724	2.40082
		43.286	81.976		48.953	102.688			84.51	40.196		107.167	124.517			67.174	46.435		106	150.633							0.607228	1.14998		0.686726	1.44054			1.17169	0.557299		1.48582	1.72637			0.993874	0.687029		1.56832	2.22869
		75.631	47.464		39.484	85.984			103.431	50.725		159.4	58.617			74.565	74.812		117.7	143.917							1.06097	0.665838		0.553892	1.20621			1.43402	0.703278		2.21001	0.812697			1.10323	1.10688		1.74143	2.12933
		73.667	87.607		43.859	48.609			60.863	46.137		180	79.467			64.826	75.391		164.95	152.033							1.03342	1.22897		0.615266	0.6819			0.843837	0.639668		2.49562	1.10177			0.959134	1.11545		2.44052	2.24941
		58.214	44		67.141	51.641			86.922	50.294		185.2	79.4			71.087	62.551		99.883	114.2							0.816642	0.617244		0.941872	0.724434			1.20513	0.697303		2.56771	1.10084			1.05177	0.925474		1.47782	1.68965
		97.226	44.571		40.891	40.641			77.294	45.078		142.3	64.65			65.188	76.681		142.583	118.367							1.36391	0.625254		0.57363	0.570123			1.07165	0.624985		1.97292	0.896342			0.96449	1.13453		2.10959	1.7513
		65.012	87.036		66.297	60.547			82.647	41.196		118.6	80.55			54.667	62.478		142.867	121.167							0.912006	1.22096		0.930032	0.84937			1.14586	0.571163		1.64433	1.11679			0.808826	0.924394		2.11379	1.79273
		63.798	48.56		53.75	50.047			55.137	48.784		116.233	83.917			48.536	72.551		154.5	108.45							0.894976	0.681213		0.75402	0.702073			0.764449	0.676367		1.61152	1.16347			0.718115	1.07343		2.28591	1.60457
		85.929	89.202		66.875	37.469			56.078	38.235		102.95	69.95			40.217	33.29		173.65	101.05							1.20544	1.25135		0.938141	0.525625			0.777495	0.53011		1.42735	0.969824			0.595031	0.492543		2.56924	1.49509
		46.917	40.012		83.062	66.766			64.667	38.059		132.35	85.267			56.058	78.188		121.333	102.517							0.658165	0.561299		1.16522	0.936612			0.896578	0.52767		1.83497	1.18219			0.829407	1.15683		1.79518	1.51679
		73.241	68.684		43.3	119.25			70.317	48.367		69.275	88.294			83.5	98.096		105.409	95.432							1.02744	0.963518		0.607424	1.67287			0.974912	0.670586		0.960465	1.22416			1.23543	1.45138		1.55958	1.41197
		55.848	55.747		117.75	50			67.633	32.133		92.961	53.725			59.75	68.077		105.295	109.795							0.783451	0.782034		1.65183	0.701414			0.9377	0.445509		1.28886	0.744872			0.884032	1.00723		1.55789	1.62447
		57.62	57.608		53.883	70.65			71.4	53.35		82.882	64.569			87.5	70.192		122.295	129.045							0.808309	0.808141		0.755885	0.991098			0.989928	0.739673		1.14912	0.895219			1.29461	1.03853		1.80942	1.90929
		61.722	46.051		76.283	160.033			83.15	59.383		89.294	57.882			70.538	80.673		83.386	102.432							0.865853	0.646016		1.07012	2.24499			1.15284	0.823318		1.23802	0.802507			1.04365	1.1936		1.23374	1.51553
		47.038	42.987		41.2	53.35			65.033	41.133		95.725	57.098			91.558	91.423		137.432	143.841							0.659862	0.603033		0.577965	0.748408			0.901652	0.57029		1.32718	0.791637			1.35465	1.35265		2.03338	2.1282
		50.772	54.987		180.75	59.533			87.767	48.733		118.353	68.176			110.173	71		106.568	135.75							0.712243	0.771373		2.53561	0.835145			1.21685	0.67566		1.64091	0.945228			1.63007	1.05048		1.57673	2.00849
		44.734	64.494		88.85	49.617			80.933	24.183		64.725	67.412			90.288	59.019		110.045	149.477							0.627541	0.904739		1.24641	0.696041			1.1221	0.335286		0.897382	0.934636			1.33586	0.873216		1.62817	2.21159
		55.177	87.139		93.15	51.983			67.6	36.517		129.588	55.804			81.308	82.615		110.273	121.091							0.774038	1.22241		1.30673	0.729232			0.937242	0.506291		1.79668	0.773696			1.20299	1.22233		1.63155	1.7916
		60.418	61.266		57.833	167.117			92.15	43.7		91.706	58.078			88.269	85.231		95.773	97.364							0.84756	0.859456		0.811297	2.34436			1.27762	0.60588		1.27146	0.805224			1.30598	1.26104		1.41701	1.44055
		53.608	59.658		60.95	55.317			72.333	50.067		118.882	59.784			82.212	105.673		91.477	103.227							0.752028	0.836899		0.855023	0.776002			1.00286	0.694156		1.64824	0.828877			1.21637	1.56349		1.35345	1.5273
	Set 3	29.127	61.241	Set 3	163.05	127.567		Set 3	70.967	55.883	Set 3	91.118	67.824		Set 3	80.962	104.077	Set 3	128.523	124.636							0.408602	0.859105		2.28731	1.78954			0.983924	0.774792		1.26331	0.940348			1.19787	1.53987		1.90156	1.84405
		56.038	132.177		62.35	145.7			66.183	58.417		93.922	48.941			68.288	100.788		119.5	124.841							0.786116	1.85422		0.874663	2.04392			0.917596	0.809924		1.30218	0.678544			1.01036	1.49121		1.76806	1.84709
		72.633	30.886		126.933	77.017			108.533	52.883		81.725	51.902			104.827	107.885		119.159	105.227							1.01892	0.433277		1.78065	1.08042			1.50476	0.733198		1.13308	0.719597			1.55097	1.59621		1.76302	1.55689
		79.557	53.418		70.35	65.067			108.133	61.967		120.235	64.667			71.788	102.154		114.864	97.477							1.11605	0.749362		0.986889	0.912778			1.49921	0.859143		1.667	0.896578			1.06214	1.51142		1.69947	1.44222
		91.089	70.114		85.1	58.683			110.433	57.917		103.882	48.451			78.788	111		94.273	121.636							1.27782	0.983578		1.19381	0.823221			1.5311	0.802992		1.44028	0.67175			1.16571	1.6423		1.39482	1.79967
		44.241	70.582		64.15	110.833			98.417	48.133		85.863	61.02			82.154	94.827		123.727	100.091							0.620625	0.990144		0.899914	1.5548			1.36451	0.667342		1.19045	0.846014			1.21551	1.40301		1.8306	1.4809
		74.43	66.114		64.217	77.75			67.55	64.567		74.765	53.804			84.596	111.25		92.659	106.932							1.04412	0.927465		0.900854	1.0907			0.936549	0.895191		1.03658	0.745967			1.25164	1.646		1.37094	1.58211
		53.127	80.025		78.133	52.283			107.8	52.5		90.922	55.725			72.75	96.115		103.045	112.932							0.74528	1.12261		1.09607	0.73344			1.4946	0.727888		1.26059	0.772601			1.07637	1.42207		1.5246	1.67089
		74.101	49.62		57.75	61.017			65.667	68.467		68.275	71.765			67.673	97.462		150.023	102.841							1.03951	0.696083		0.810133	0.855963			0.910442	0.949263		0.946601	0.994988			1.00126	1.442		2.21967	1.52158
		88.38	66.785		99.533	61.85			107.383	61.267		82.392	76.451			113.404	110.423		128.977	122.977							1.23982	0.936878		1.39628	0.867649			1.48882	0.849438		1.14233	1.05996			1.67787	1.63376		1.90828	1.81951
		67.65	121.467		109.568	71.227			80.346	69.365		109.771	75.157			47.4	53.133		105.538	130.692							0.949013	1.70397		1.53705	0.999192			1.11396	0.961713		1.52192	1.04202			0.701307	0.78613		1.56149	1.93365
		62.367	61.867		106.659	85.455			109.25	63.173		85.314	78.1			74.467	90.017		80.788	122.25							0.874901	0.867887		1.49624	1.19879			1.5147	0.875864		1.18284	1.08282			1.10178	1.33185		1.1953	1.80875
		58.317	53.133		61.273	137.068			74.308	67.173		97.414	56.729			92.383	72.867		79.558	113.308							0.818087	0.745364		0.859554	1.92283			1.03025	0.931322		1.3506	0.786521			1.36685	1.0781		1.1771	1.67645
		64.983	60.583		109.136	46.636			75.288	61.173		95.914	56.471			65.517	43.083		131.442	107.615							0.911599	0.849875		1.53099	0.654223			1.04383	0.848135		1.3298	0.782944			0.969357	0.637435		1.94475	1.59222
		98	43.417		99.114	113.886			98.096	60		102.157	49.986			46.85	85.467		138.038	90.154							1.37477	0.609066		1.3904	1.59762			1.36006	0.831872		1.41636	0.693033			0.69317	1.26453		2.04234	1.33387
		66.017	61.8		107.955	90.477			106.269	60.269		115.971	73.432			68.45	98.2		96.135	136.288							0.926105	0.866947		1.51442	1.26924			1.47337	0.835602		1.60788	1.0181			1.01275	1.45292		1.42237	2.01645
		67.833	53.883		96.932	115.773			96.942	71.615		79.214	63.705			57.983	39.567		104.442	115.558							0.95158	0.755885		1.35979	1.6241			1.34406	0.992908		1.09827	0.88324			0.857888	0.585414		1.54527	1.70974
		61.5	47.033		77.818	108.295			111.885	52.058		105.914	65.977			76	75.95		102.5	122.577							0.862739	0.659792		1.09165	1.51919			1.55123	0.72176		1.46845	0.91474			1.12446	1.12372		1.51654	1.81359
		66.05	68.717		69.023	107.477			84.481	67.827		73.629	66.864			65.833	92.283		87.846	126.135							0.926567	0.963981		0.968274	1.50772			1.17129	0.94039		1.02083	0.927038			0.974033	1.36537		1.29973	1.86623
		59.017	104.967		74.477	95.386			100.615	48.019		126.314	58.682			59.717	85.483		71.962	95.923							0.827907	1.47251		1.04478	1.3381			1.39498	0.665761		1.75128	0.813598			0.883543	1.26476		1.06471	1.41923
		74.483	59.45		97.386	116.159			88.769	63.135		95.371	66.205			74.767	68.5		118.385	85.769							1.04487	0.833981		1.36616	1.62951			1.23074	0.875337		1.32227	0.917901			1.10622	1.01349		1.75157	1.269
		59.35	90.483		92.977	85.159			102.808	52.135		113.571	56.205			70.867	94.5		113.212	87.385							0.832578	1.26932		1.30431	1.19463			1.42538	0.722827		1.57461	0.779256			1.04851	1.39818		1.67503	1.29291
		63.433	77.917		56.273	92.75			103.096	68.058		108.214	70.159			78.483	69		67.788	79.25							0.889855	1.09304		0.789413	1.30112			1.42938	0.943592		1.50034	0.972722			1.1612	1.02089		1.00296	1.17254
		67.15	60.983		204.932	45.864			108.865	61.942		111.529	61.636			85.483	72.633		100.962	115.692							0.941999	0.855486		2.87484	0.643393			1.50936	0.858797		1.5463	0.854554			1.26476	1.07464		1.49378	1.71172
		146.6	68.15		59.159	96.705			113.404	57.769		124.414	79.432			74.133	62.9		114.673	95.192							2.05654	0.956027		0.829899	1.3566			1.57229	0.80094		1.72494	1.10129			1.09684	0.930638		1.69665	1.40841
	Set 4	252.633	73.433	Set 4	121.068	77.818		Set 4	108.231	69.077	Set 4	113.514	74		Set 4	87.683	67.583	Set 4	92.385	100.962							3.544	1.03014		1.69838	1.09165			1.50057	0.95772		1.57382	1.02598			1.29731	0.999925		1.36688	1.49378
		50.417	58.033		101.955	110.75			99.635	68.519		80.943	84.273			67.433	91.683		122.885	104.673							0.707263	0.814103		1.43025	1.55363			1.38139	0.949984		1.12224	1.16841			0.997706	1.3565		1.81815	1.54869
		85.467	72.233		104.955	114.25			110.558	48.058		107.971	66			71.45	78.467		91.596	88.481							1.19895	1.0133		1.47234	1.60273			1.53283	0.666302		1.49697	0.915059			1.05714	1.16096		1.35521	1.30912
		70.367	57.117		64.068	103.636			77.442	34.5		117.686	52.432			85.417	67.05		106.5	75.154							0.987128	0.801253		0.898763	1.45383			1.0737	0.478326		1.63166	0.726945			1.26379	0.992039		1.57572	1.11194
		83.383	98.033		102.568	99.886			96.808	54.135		132.1	86.023			71.117	92.7		108	116.308							1.16972	1.37523		1.43885	1.40123			1.3422	0.750556		1.8315	1.19267			1.05221	1.37154		1.59792	1.72084
		115.233	121.683		151.519	74.519			139.583	70.44		175.377	105.246			66.145	63.29		128.192	154.904							1.61652	1.707		2.12555	1.04537			1.93525	0.976618		2.43152	1.45919			0.978649	0.936408		1.89667	2.29188
		93.1	253.783		255.827	252.731			115.952	77.679		104.406	90.159			66.348	21		130.462	171.385							1.30603	3.56014		3.58881	3.54538			1.60762	1.07698		1.44754	1.25001			0.981652	0.310706		1.93025	2.53573
		133.9	89.117		59.712	104.423			123.333	66.119		107.884	78.159			66.913	47.594		156.731	170.135							1.87839	1.25016		0.837656	1.46487			1.70995	0.916709		1.49576	1.08364			0.990012	0.704177		2.31891	2.51723
		83.067	85.517		76.404	53.288			107.548	60.798		111.855	81.739			66.957	66.725		106.096	119.75							1.16529	1.19966		1.07182	0.747539			1.4911	0.842936		1.55082	1.13327			0.990663	0.98723		1.56974	1.77176
		71.317	55.55		69.75	154.288			99.143	72.286		110.783	71.174			72.899	53.739		133.769	128.365							1.00045	0.779271		0.978472	2.16439			1.37457	1.00221		1.53595	0.986794			1.07858	0.795096		1.97918	1.89923
		77.717	97.033		67.596	107.962			97.06	72.429		134.681	74.029			51.609	64.507		128.846	178.096							1.09024	1.36121		0.948255	1.51452			1.34569	1.00419		1.86729	1.02638			0.763581	0.954414		1.90634	2.63502
		101.467	68.883		78.404	103.673			119.798	94.202		146.783	67.841			62.739	43.348		116.404	134.519							1.42341	0.96631		1.09987	1.45435			1.66094	1.30607		2.03508	0.940584			0.928255	0.641356		1.72226	1.99028
		91.317	88.667		91.154	68.846			110.214	76.667		158.783	81.087			49.58	61.304		87.423	165.346							1.28102	1.24384		1.27873	0.965791			1.52807	1.06295		2.20145	1.12423			0.733561	0.907024		1.29347	2.44638
		232.783	70.967		81.269	83.308			93.155	74.821		164.043	117.232			64.145	64.13		115.077	141.962							3.26554	0.995544		1.14006	1.16867			1.29155	1.03736		2.27438	1.62537			0.949058	0.948836		1.70262	2.1004
		60.15	79.883		82.942	104.673			95.571	56.405		141.464	68.623			64.435	45.87		132.135	112.5							0.843801	1.12062		1.16353	1.46838			1.32505	0.782029		1.96133	0.951426			0.953349	0.67867		1.955	1.66449
		94.45	69.45		69.288	43.231			90.357	57.5		135.507	92.884			60.522	65.986		124.135	121.519							1.32497	0.974264		0.971991	0.606456			1.25276	0.797211		1.87874	1.28779			0.895454	0.976296		1.83664	1.79794
		72.45	69.35		102.5	80.885			114.048	75.643		101.246	101.87			69.855	69.638		89.692	108.365							1.01635	0.972861		1.4379	1.13468			1.58122	1.04875		1.40373	1.41238			1.03354	1.03033		1.32704	1.60332
		81.2	66.917		67.673	95.731			122.119	79.905		83.101	76.246			64.174	66.145		197.404	111.385							1.1391	0.93873		0.949335	1.34294			1.69312	1.10785		1.15216	1.05712			0.949487	0.978649		2.92069	1.648
		71.25	71.833		130.904	159.212			101	54.905		126.464	70.261			46.739	58.681		162.077	92.481							0.999514	1.00769		1.83636	2.23347			1.40032	0.761232		1.75336	0.974136			0.691527	0.868215		2.39801	1.3683
		63.95	79.717		87.923	107.442			113.31	82.429		72.145	90.623			53.971	49.261		103.365	104.288							0.897108	1.11829		1.23341	1.50723			1.57099	1.14284		1.00026	1.25645			0.798528	0.728842		1.52934	1.54299
		76.517	61.467		82.75	105.212			98.69	83.929		110.928	68.406			44.928	51.855		104.731	105.692							1.0734	0.862276		1.16084	1.47594			1.36829	1.16364		1.53796	0.948417			0.664733	0.767221		1.54955	1.56377
		102.6	101.633		63.096	105.635			95.881	84.536		126.87	72.681			45.652	39.812		104.154	105.25							1.4393	1.42574		0.885128	1.48188			1.32935	1.17205		1.75899	1.00769			0.675445	0.589039		1.54101	1.55723
		106.633	119.983		110.827	109.308			93.905	81.655		109.377	68.232			39.855	46.391		96	104							1.49588	1.68315		1.55471	1.5334			1.30195	1.13211		1.51646	0.946005			0.589675	0.686378		1.42037	1.53873
		95.933	74.6		58.962	92.423			92.845	74.774		83.928	90.638			60.319	50.551		112	116.346							1.34577	1.04651		0.827135	1.29654			1.28725	1.03671		1.16362	1.25665			0.89245	0.747928		1.6571	1.7214
		103.417	83.117		145.231	118.846			102.048	59.143		76.319	127.971			60.043	62.899		130.096	112.269							1.45076	1.16599		2.03734	1.6672			1.41485	0.81999		1.05813	1.77426			0.888367	0.930623		1.92484	1.66108
	Ave.	72.265	70.3043		77.5761	81.3465			89.004	55.249		113.083	72.1686			65.5022	69.6739		114.107	118.766
	Std.	32.4862	30.3612		37.3124	38.8503			18.1509	13.8734		25.5414	16.3643			16.1901	18.4144		26.4323	23.0962
	Relative			p value			p value				p value			p value				p value			p value
	Ave.	1.02789	1	0.9326	1.10343	1.15706	0.8932		1.61096	1	0.0254	2.04679	1.30624	0.0357		0.940125	1	0.7452	1.63773	1.70459	0.7996
	Std.	0.46208	0.431855		0.530727	0.552603			0.32853	0.251107		0.462296	0.296191			0.232369	0.264293		0.379371	0.33149
Supplementary Fig.7h			scrambled			siRNA				scrambled			siRNA				scrambled			siRNA
	Global	Ave.	71.2846			79.4613				72.1265			92.626				67.5881			116.436
		Std.	31.5359			38.2314				23.4213			29.7152				17.5068			24.992
			scrambled			siRNA	p value			scrambled			siRNA	p value			scrambled			siRNA	p value
	Relative	Ave.	1			1.1147	0.7526			1			1.28422	0.3202			1			1.72274	0.0186
		Std.	0.442394			0.536321				0.324725			0.411987				0.259022			0.369769
Supplementary Fig.7i
	%efficiency		outside	inside
	me1		6.8463	13.5743
	me2		21.2934	23.4446
	me3		42.5958	41.335

## Sheet: S Fig. 10
Supplementary Fig.10
	SOX10	out	in		out	in		divided
	Set 1	74.025	73.162	Set 1	159.031	179.688	Set 1	0.399402	0.38741
		65.225	71.712		183.346	208.595		0.351921	0.379732
		58.088	85.35		194.577	172.442		0.313414	0.451948
		96.062	67.65		193.078	198.278		0.518302	0.358223
		76.275	67.412		186.5	185.591		0.411541	0.356962
		88.45	70.85		186.531	180.795		0.477232	0.375167
		133.35	76.85		189.167	225.5		0.719489	0.406939
	Set 2	142.138	61.038	Set 2	134.319	204.857	Set 2	0.766905	0.32321
		82.388	73.575		179.727	204.341		0.444524	0.389597
		82.962	81.438		221.045	189.455		0.447621	0.431233
		78.512	77.7		199.318	162.818		0.423611	0.41144
		75.438	82.438		158.727	182.886		0.407025	0.436528
		119.95	76.062		206.295	167.205		0.64719	0.402766
		127.6	71.625		197.409	150.182		0.688465	0.379271
	Set 3	105.112	77	Set 3	212.705	204.091	Set 3	0.567131	0.407733
		102.8	54.312		204.5	186.909		0.554657	0.287595
		81.175	58.125		168.159	181.409		0.437979	0.307785
		100.275	59.55		202.795	214.75		0.541033	0.315331
		100.05	60.9		144.227	188.341		0.539819	0.32248
		90.2	66.488					0.486674	0.352069
	Ave.	94.0037	70.6619	Ave.	185.34	188.849	Ave.	0.507197	0.374171
	Std.	22.7467	8.63725	Std.	23.1694	18.8365	Std.	0.12273	0.0457363
	p value	0.1719	1		0.8486	1		0.1534	1

[truncated: 1 more sheets: S Fig. 13]
